# Supplementary material for: MicroRNAs as growth regulators, their function and biomarker status in colorectal cancer
Source: Oncotarget. 2015 Nov 25;7(6):6476–505. doi: 10.18632/oncotarget.6390 (PMC4872728; doi:10.18632/oncotarget.6390)
Supplement: Supplementary file 2 [file oncotarget-07-6476-s002.xlsx]

## Sheet: studies
author	year	journal	title	PubmedID
Michael	2003	Mol Cancer Res	Reduced accumulation of specific microRNAs in colorectal neoplasia	14573789
Lu	2005	Nature	MicroRNA expression profiles classify human cancers	15944708
Jiang	2005	Nucleic Acids Res	Real-time expression profiling of microRNA precursors in human cancer cell lines	16192569
Cummins	2006	Proc Natl Acad Sci U S A	The colorectal microRNAome	16505370
Xi	2006	Clin Cancer Res	Differentially regulated micro-RNAs and actively translated messenger RNA transcripts by tumor suppressor p53 in colon cancer	16609010
Akao	2006	Biol Pharm Bull	let-7 microRNA functions as a potential growth suppressor in human colon cancer cells	16651716
Bandres	2006	Mol Cancer	Identification by Real-time PCR of 13 mature microRNAs differentially expressed in colorectal cancer and non-tumoral tissues	16854228
Akao	2006	Oncol Rep	MicroRNAs 143 and 145 are possible common onco-microRNAs in human cancers	16969504
Lamy	2006	Br J Cancer	Are microRNAs located in genomic regions associated with cancer?	17003783
Kulshreshtha	2007	Mol Cell Biol	A microRNA signature of hypoxia	17194750
Brueckner	2007	Cancer Res	The human let-7a-3 locus contains an epigenetically regulated microRNA gene with oncogenic function	17308078
Lujambio	2007	Cancer Res	Genetic unmasking of an epigenetically silenced microRNA in human cancer cells	17308079
Nakagawa	2007	Bioorg Med Chem	Characterized mechanism of alpha-mangostin-induced cell death: caspase-independent apoptosis with release of endonuclease-G from mitochondria and increased miR-143 expression in human colorectal cancer DLD-1 cells	17553685
Han	2007	Cancer Biol Ther	DNA methylation regulates MicroRNA expression	17660710
Xi	2007	RNA	Systematic analysis of microRNA expression of RNA extracted from fresh frozen and formalin-fixed paraffin-embedded samples	17698639
Rossi	2007	Pharmacol Res	Modification of miR gene expression pattern in human colon cancer cells following exposure to 5-fluorouracil in vitro	17702597
Lanza	2007	Mol Cancer	mRNA/microRNA gene expression profile in microsatellite unstable colorectal cancer	17716371
Shi	2007	J Biol Chem	Micro RNA 145 targets the insulin receptor substrate-1 and inhibits the growth of colon cancer cells	17827156
Tazawa	2007	Proc Natl Acad Sci U S A	Tumor-suppressive miR-34a induces senescence-like growth arrest through modulation of the E2F pathway in human colon cancer cells	17875987
Tsuchiya	2007	Cancer Res	SND1, a component of RNA-induced silencing complex, is up-regulated in human colon cancers and implicated in early stage colon carcinogenesis	17909068
Fang	2007	J Int Med Res	Detection of let-7a microRNA by real-time PCR in colorectal cancer: a single-centre experience from China	17944059
Asangani	2008	Oncogene	MicroRNA-21 (miR-21) post-transcriptionally downregulates tumor suppressor Pdcd4 and stimulates invasion, intravasation and metastasis in colorectal cancer	17968323
Landi	2008	Carcinogenesis	Polymorphisms within micro-RNA-binding sites and risk of sporadic colorectal cancer	18192692
Huang	2008	Nat Cell Biol	The microRNAs miR-373 and miR-520c promote tumour invasion and metastasis	18193036
Slaby	2007	Oncology	Altered expression of miR-21, miR-31, miR-143 and miR-145 is related to clinicopathologic features of colorectal cancer	18196926
Schetter	2008	JAMA	MicroRNA expression profiles associated with prognosis and therapeutic outcome in colon adenocarcinoma	18230780
Grady	2008	Oncogene	Epigenetic silencing of the intronic microRNA hsa-miR-342 and its host gene EVL in colorectal cancer	18264139
Burk	2008	EMBO Rep	A reciprocal repression between ZEB1 and members of the miR-200 family promotes EMT and invasion in cancer cells	18483486
Sayed	2008	Mol Biol Cell	MicroRNA-21 targets Sprouty2 and promotes cellular outgrowths	18508928
Toyota	2008	Cancer Res	Epigenetic silencing of microRNA-34b/c and B-cell translocation gene 4 is associated with CpG island methylation in colorectal cancer	18519671
Diaz	2008	Genes Chromosomes Cancer	Deregulated expression of miR-106a predicts survival in human colon cancer patients	18521848
To	2008	Mol Cell Biol	Regulation of ABCG2 expression at the 3' untranslated region of its mRNA through modulation of transcript stability and protein translation by a putative microRNA in the S1 colon cancer cell line	18573883
Zhao	2008	Cancer Lett	Down regulation of c-Myc and induction of an angiogenesis inhibitor, thrombospondin-1, by 5-FU in human colon cancer KM12C cells	18583030
Monzo	2008	Cell Res	Overlapping expression of microRNAs in human embryonic colon and colorectal cancer	18607389
Nagel	2008	Cancer Res	Regulation of the adenomatous polyposis coli gene by the miR-135 family in colorectal cancer	18632633
Guo	2008	Genes Chromosomes Cancer	The noncoding RNA, miR-126, suppresses the growth of neoplastic cells by targeting phosphatidylinositol 3-kinase signaling and is frequently lost in colon cancers	18663744
Schepeler	2008	Cancer Res	Diagnostic and prognostic microRNAs in stage II colon cancer	18676867
Paris	2008	Cell Cycle	Multiple p53-independent gene silencing mechanisms define the cellular response to p53 activation	18677110
Svoboda	2008	Int J Oncol	Micro-RNAs miR125b and miR137 are frequently upregulated in response to capecitabine chemoradiotherapy of rectal cancer	18695884
Markey	2008	Oncogene	Full-length hdmX transcripts decrease following genotoxic stress	18711402
Lodygin	2008	Cell Cycle	Inactivation of miR-34a by aberrant CpG methylation in multiple types of cancer	18719384
Kim	2009	Comput Biol Chem	Identifying the target mRNAs of microRNAs in colorectal cancer	18723399
Yamakuchi	2008	Proc Natl Acad Sci U S A	miR-34a repression of SIRT1 regulates apoptosis	18755897
Yantiss	2009	Am J Surg Pathol	Clinical, pathologic, and molecular features of early-onset colorectal carcinoma	19047896
Braun	2008	Cancer Res	p53-Responsive micrornas 192 and 215 are capable of inducing cell cycle arrest	19074875
Song	2008	Clin Cancer Res	miR-192 Regulates dihydrofolate reductase and cellular proliferation through the p53-microRNA circuit	19088023
Strillacci	2009	Exp Cell Res	MiR-101 downregulation is involved in cyclooxygenase-2 overexpression in human colon cancer cells	19133256
Chen	2009	Oncogene	Role of miR-143 targeting KRAS in colorectal tumorigenesis	19137007
Ng	2009	Gut	Differential expression of microRNAs in plasma of patients with colorectal cancer: a potential marker for colorectal cancer screening	19201770
Wang	2009	Dis Markers	Clinicopathological significance of microRNA-31, -143 and -145 expression in colorectal cancer	19242066
Motoyama	2009	Int J Oncol	Over- and under-expressed microRNAs in human colorectal cancer	19287964
Bandres	2009	Clin Cancer Res	microRNA-451 regulates macrophage migration inhibitory factor production and proliferation of gastrointestinal cancer cells	19318487
Tsang	2009	Carcinogenesis	The miR-18a* microRNA functions as a potential tumor suppressor by targeting on K-Ras	19372139
La Rocca	2009	J Cell Physiol	Mechanism of growth inhibition by MicroRNA 145: the role of the IGF-I receptor signaling pathway	19391107
Schimanski	2009	World J Gastroenterol	High miR-196a levels promote the oncogenic phenotype of colorectal cancer cells	19418581
Shin	2009	Int J Oncol	MicroRNAs are significantly influenced by p53 and radiation in HCT116 human colon carcinoma cells	19424583
Sureban	2009	Gastroenterology	Selective blockade of DCAMKL-1 results in tumor growth arrest by a Let-7a MicroRNA-dependent mechanism	19445940
Ahmed	2009	Cancer Genomics Proteomics	Differences in mRNA and microRNA microarray expression profiles in human colon adenocarcinoma HT-29 cells treated with either Intensity-modulated Radiation Therapy (IMRT), or Conventional Radiation Therapy (RT)	19451095
Yamamichi	2009	Clin Cancer Res	Locked nucleic acid in situ hybridization analysis of miR-21 expression during colorectal cancer development	19509156
Bandres	2009	Int J Cancer	Epigenetic regulation of microRNA expression in colorectal cancer	19521961
Schmitz	2009	Virchows Arch	Differential expression of microRNA 181b and microRNA 21 in hyperplastic polyps and sessile serrated adenomas of the colon	19547998
Chintharlapalli	2009	Int J Cancer	Oncogenic microRNA-27a is a target for anticancer agent methyl 2-cyano-3,11-dioxo-18beta-olean-1,12-dien-30-oate in colon cancer cells	19582879
Baffa	2009	J Pathol	MicroRNA expression profiling of human metastatic cancers identifies cancer gene targets	19593777
Wang	2009	Biochem Biophys Res Commun	MicroRNA-122a functions as a novel tumor suppressor downstream of adenomatous polyposis coli in gastrointestinal cancers	19607815
Ng	2009	Br J Cancer	MicroRNA-143 targets DNA methyltransferases 3A in colorectal cancer	19638978
Huang	2009	J Dig Dis	MicroRNA expression profile in non-cancerous colonic tissue associated with lymph node metastasis of colon cancer	19659786
Diosdado	2009	Br J Cancer	MiR-17-92 cluster is associated with 13q gain and c-myc expression during colorectal adenoma to adenocarcinoma progression	19672269
Fujita	2009	Nat Cell Biol	p53 isoforms Delta133p53 and p53beta are endogenous regulators of replicative cellular senescence	19701195
Song	2009	Oncogene	Mechanism of chemoresistance mediated by miR-140 in human osteosarcoma and colon cancer cells	19734943
Schetter	2009	Clin Cancer Res	Association of inflammation-related and microRNA gene expression with cancer-specific mortality of colon adenocarcinoma	19737943
De Oliveira	2009	Cell Cycle	Hypoxia-mediated regulation of Cdc25A phosphatase by p21 and miR-21	19738433
Davidson	2009	Carcinogenesis	n-3 Polyunsaturated fatty acids modulate carcinogen-directed non-coding microRNA signatures in rat colon	19825969
Wang	2009	Cancer Res	microRNA-21 negatively regulates Cdc25A and cell cycle progression in colon cancer cells	19826040
Hu	2010	Dig Dis Sci	MicroRNA-141 regulates Smad interacting protein 1 (SIP1) and inhibits migration and invasion of colorectal cancer cells	19830559
Borralho	2009	FEBS J	MicroRNA-143 reduces viability and increases sensitivity to 5-fluorouracil in HCT116 human colorectal cancer cells	19843160
Arndt	2009	BMC Cancer	Characterization of global microRNA expression reveals oncogenic potential of miR-145 in metastatic colorectal cancer	19843336
Huang	2010	Int J Cancer	Plasma microRNAs are promising novel biomarkers for early detection of colorectal cancer	19876917
Sarver	2009	BMC Cancer	Human colon cancer profiles show differential microRNA expression depending on mismatch repair status and are characteristic of undifferentiated proliferative states	19922656
Tsang	2010	Carcinogenesis	Oncofetal H19-derived miR-675 regulates tumor suppressor RB in human colorectal cancer	19926638
Wellner	2009	Nat Cell Biol	The EMT-activator ZEB1 promotes tumorigenicity by repressing stemness-inhibiting microRNAs	19935649
Zhou	2010	Oncol Rep	5-Fluorouracil and oxaliplatin modify the expression profiles of microRNAs in human colon cancer cells in vitro	19956872
Ahmed	2009	Cancer Genomics Proteomics	Diagnostic microRNA markers for screening sporadic human colon cancer and active ulcerative colitis in stool and tissue	19996134
Nakano	2010	Int J Cancer	Functional screening identifies a microRNA, miR-491 that induces apoptosis by targeting Bcl-X(L) in colorectal cancer cells	20039318
Mishra	2009	PLoS One	MiR-24 tumor suppressor activity is regulated independent of p53 and through a target site polymorphism	20041160
Lee	2010	J Cancer Res Clin Oncol	Prognostic impact of microRNA-related gene polymorphisms on survival of patients with colorectal cancer	20044760
Vidic	2010	Cancer Gene Ther	MicroRNAs targeting mutant K-ras by electrotransfer inhibit human colorectal adenocarcinoma cell growth in vitro and in vivo	20094071
Akao	2010	Cancer Gene Ther	Role of anti-oncomirs miR-143 and -145 in human colorectal tumors	20094072
Gregersen	2010	PLoS One	MicroRNA-145 targets YES and STAT1 in colon cancer cells	20098684
Wang	2010	J Dig Dis	Initial study of microRNA expression profiles of colonic cancer without lymph node metastasis	20132431
Graziano	2010	Pharmacogenomics J	Genetic modulation of the Let-7 microRNA binding to KRAS 3'-untranslated region and survival of metastatic colorectal cancer patients treated with salvage cetuximab-irinotecan	20177422
Yamakuchi	2010	Proc Natl Acad Sci U S A	P53-induced microRNA-107 inhibits HIF-1 and tumor angiogenesis	20308559
Valeri	2010	Proc Natl Acad Sci U S A	Modulation of mismatch repair and genomic stability by miR-155	20351277
Earle	2010	J Mol Diagn	Association of microRNA expression with microsatellite instability status in colorectal adenocarcinoma	20413677
Chen	2010	J Gastrointest Surg	Altered expression of MiR-148a and MiR-152 in gastrointestinal cancers and its clinical significance	20422307
Chang	2010	BMC Cancer	MicroRNA expression profiling to identify and validate reference genes for relative quantification in colorectal cancer	20429937
Song	2010	Mol Cancer	Molecular mechanism of chemoresistance by miR-215 in osteosarcoma and colon cancer cells	20433742
Wang	2010	Mol Cancer	Prostate apoptosis response protein 4 sensitizes human colon cancer cells to chemotherapeutic 5-FU through mediation of an NF kappaB and microRNA network	20433755
Lagerstedt	2010	Cancer Inform	Genes with relevance for early to late progression of colon carcinoma based on combined genomic and transcriptomic information from the same patients	20467480
Liu	2011	Int J Cancer	miR-137 targets Cdc42 expression, induces cell cycle G1 arrest and inhibits invasion in colorectal cancer cells	20473940
Hu	2010	Cancer Biol Ther	miR-133b regulates the MET proto-oncogene and inhibits the growth of colorectal cancer cells in vitro and in vivo	20505319
Iio	2010	Mol Cancer	Identification of non-coding RNAs embracing microRNA-143/145 cluster	20525177
Yao	2011	Int J Cancer	Micro-RNA-21 regulates TGF-beta-induced myofibroblast differentiation by targeting PDCD4 in tumor-stroma interaction	20533548
Link	2010	Cancer Epidemiol Biomarkers Prev	Fecal MicroRNAs as novel biomarkers for colon cancer screening	20551304
Boni	2011	Pharmacogenomics J	Role of primary miRNA polymorphic variants in metastatic colon cancer patients treated with 5-fluorouracil and irinotecan	20585341
Takagi	2010	J Gastroenterol Hepatol	Increased expression of microRNA in the inflamed colonic mucosa of patients with active ulcerative colitis	20586854
Zhang	2011	Ann Oncol	A let-7 microRNA-binding site polymorphism in 3'-untranslated region of KRAS gene predicts response in wild-type KRAS patients with metastatic colorectal cancer treated with cetuximab monotherapy	20603437
Kulda	2010	Cancer Genet Cytogenet	Relevance of miR-21 and miR-143 expression in tissue samples of colorectal carcinoma and its liver metastases	20620599
Tili	2010	Biochem Pharmacol	Resveratrol modulates the levels of microRNAs targeting genes encoding tumor-suppressors and effectors of TGFbeta signaling pathway in SW480 cells	20637737
Boni	2010	Mol Cancer Ther	miR-192/miR-215 influence 5-fluorouracil resistance through cell cycle-mediated mechanisms complementary to its post-transcriptional thymidilate synthase regulation	20647341
Li	2011	Med Oncol	Down-regulation of miR-126 expression in colorectal cancer and its clinical significance	20680522
Balaguer	2010	Cancer Res	Epigenetic silencing of miR-137 is an early event in colorectal carcinogenesis	20682795
Zhang	2010	Mol Cancer	MiR-145, a new regulator of the DNA fragmentation factor-45 (DFF45)-mediated apoptotic network	20687965
Liu	2010	Biochem Biophys Res Commun	microRNA-195 promotes apoptosis and suppresses tumorigenicity of human colorectal cancer cells	20727858
Kalimutho	2011	Cancer Chemother Pharmacol	Satraplatin (JM-216) mediates G2/M cell cycle arrest and potentiates apoptosis via multiple death pathways in colorectal cancer cells thus overcoming platinum chemo-resistance	20734047
Zhang	2011	Cancer	Putative tumor suppressor miR-145 inhibits colon cancer cell growth by targeting oncogene Friend leukemia virus integration 1 gene	20737575
Iliopoulos	2010	Mol Cell	STAT3 activation of miR-21 and miR-181b-1 via PTEN and CYLD are part of the epigenetic switch linking inflammation to cancer	20797623
Nikolov	2011	Theory Biosci	A model-based strategy to investigate the role of microRNA regulation in cancer signalling networks	20809366
Mudduluru	2011	Biosci Rep	Curcumin regulates miR-21 expression and inhibits invasion and metastasis in colorectal cancer	20815812
Cottonham	2010	J Biol Chem	miR-21 and miR-31 converge on TIAM1 to regulate migration and invasion of colon carcinoma cells	20826792
Ma	2011	J Cell Mol Med	Human embryonic stem cells and metastatic colorectal cancer cells shared the common endogenous human microRNA-26b	20831567
Olaru	2011	Inflamm Bowel Dis	Dynamic changes in the expression of MicroRNA-31 during inflammatory bowel disease-associated neoplastic transformation	20848542
Wang	2010	Mol Cell Biochem	Differential miRNA expression and their target genes between NGX6-positive and negative colon cancer cells	20859756
Park	2010	RNA Biol	Mature microRNAs identified in highly purified nuclei from HCT116 colon cancer cells	20864815
Pu	2010	J Gastroenterol Hepatol	Circulating miR-221 directly amplified from plasma is a potential diagnostic and prognostic marker of colorectal cancer and is correlated with p53 expression	20880178
Ragusa	2010	Mol Cancer Ther	Specific alterations of microRNA transcriptome and global network structure in colorectal carcinoma after cetuximab treatment	20881268
Dews	2010	Cancer Res	The myc-miR-17~92 axis blunts TGF{beta} signaling and production of multiple TGF{beta}-dependent antiangiogenic factors	20940405
Li	2011	Br J Pharmacol	Down-regulation of some miRNAs by degrading their precursors contributes to anti-cancer effect of mistletoe lectin-I	20955366
Koga	2010	Cancer Prev Res (Phila)	MicroRNA expression profiling of exfoliated colonocytes isolated from feces for colorectal cancer screening	20959518
Wang	2010	BMC Cancer	Suppression of microRNA-31 increases sensitivity to 5-FU at an early stage, and affects cell migration and invasion in HCT-116 colon cancer cells	21062447
Chiang	2011	J Gastrointest Surg	Aberrant expression of miR-203 and its clinical significance in gastric and colorectal cancers	21063914
Akao	2011	Cancer Lett	Dysregulation of microRNA-34a expression causes drug-resistance to 5-FU in human colon cancer DLD-1 cells	21067862
Nielsen	2011	Clin Exp Metastasis	High levels of microRNA-21 in the stroma of colorectal cancers predict short disease-free survival in stage II colon cancer patients	21069438
Valeri	2010	Proc Natl Acad Sci U S A	MicroRNA-21 induces resistance to 5-fluorouracil by down-regulating human DNA MutS homolog 2 (hMSH2)	21078976
Feng	2011	Cancer Biol Ther	Deregulated expression of sprouty2 and microRNA-21 in human colon cancer: Correlation with the clinical stage of the disease	21099344
Akao	2011	Mol Ther	Microvesicle-mediated RNA molecule delivery system using monocytes/macrophages	21102562
Sarver	2010	Cancer Res	MicroRNA miR-183 functions as an oncogene by targeting the transcription factor EGR1 and promoting tumor cell migration	21118966
Takahashi	2011	Ann Surg Oncol	Significance of Lgr5(+ve) cancer stem cells in the colon and rectum	21125339
Venkatachalam	2011	Int J Cancer	Identification of candidate predisposing copy number variants in familial and early-onset colorectal cancer patients	21128281
Zhang	2011	Biochem Biophys Res Commun	MicroRNA expression profile of colon cancer stem-like cells in HT29 adenocarcinoma cell line	21130073
Pathi	2011	Mol Cancer Res	GT-094, a NO-NSAID, inhibits colon cancer cell growth by activation of a reactive oxygen species-microRNA-27a: ZBTB10-specificity protein pathway	21156786
Lin	2011	Oncol Rep	MicroRNA expression profiles in human colorectal cancers with liver metastases	21174058
Dickey	2011	Radiat Prot Dosimetry	H2AX phosphorylation in response to DNA double-strand break formation during bystander signalling: effect of microRNA knockdown	21183548
Liu	2011	Cancer Lett	miR-185 targets RhoA and Cdc42 expression and inhibits the proliferation potential of human colorectal cells	21186079
Slattery	2011	Genes Chromosomes Cancer	MicroRNAs and colon and rectal cancer: differential expression by tumor location and subtype	21213373
Vogt	2011	Virchows Arch	Frequent concomitant inactivation of miR-34a and miR-34b/c by CpG methylation in colorectal, pancreatic, mammary, ovarian, urothelial, and renal cell carcinomas and soft tissue sarcomas	21225432
Chen	2012	Intern Med J	A variant in microRNA-196a2 is not associated with susceptibility to and progression of colorectal cancer in Chinese	21241442
Chai	2011	Acta Biochim Biophys Sin (Shanghai)	miR-20a targets BNIP2 and contributes chemotherapeutic resistance in colorectal adenocarcinoma SW480 and SW620 cell lines	21242194
Loboda	2011	BMC Med Genomics	EMT is the dominant program in human colon cancer	21251323
Noratto	2011	Fitoterapia	Flavonol-rich fractions of yaupon holly leaves (Ilex vomitoria, Aquifoliaceae) induce microRNA-146a and have anti-inflammatory and chemopreventive effects in intestinal myofibroblast CCD-18Co cells	21262328
Gao	2011	FEBS Lett	The Evi1, microRNA-143, K-Ras axis in colon cancer	21276449
Sun	2011	Acta Pharmacol Sin	MicroRNA-221 inhibits CDKN1C/p57 expression in human colorectal carcinoma	21278784
Fassan	2011	Virchows Arch	PDCD4 nuclear loss inversely correlates with miR-21 levels in colon carcinogenesis	21279518
Hu	2011	PLoS One	The microbe-derived short chain fatty acid butyrate targets miRNA-dependent p21 gene expression in human colon cancer	21283757
Mudduluru	2011	Oncogene	Regulation of Axl receptor tyrosine kinase expression by miR-34a and miR-199a/b in solid cancer	21317930
Pavicic	2011	Mol Med	Altered methylation at microRNA-associated CpG islands in hereditary and sporadic carcinomas: a methylation-specific multiplex ligation-dependent probe amplification (MS-MLPA)-based approach	21327300
Faber	2011	Eur J Cancer	Overexpression of Dicer predicts poor survival in colorectal cancer	21345667
Feng	2011	Biochem Biophys Res Commun	Down-regulation of NDRG2 gene expression in human colorectal cancer involves promoter methylation and microRNA-650	21352815
Li	2011	Cancer Lett	miR-203 reverses chemoresistance in p53-mutated colon cancer cells through downregulation of Akt2 expression	21354697
Wang	2012	Med Oncol	Downregulation of miR-195 correlates with lymph node metastasis and poor prognosis in colorectal cancer	21390519
Chen	2011	Mol Med	A functional variant of IC53 correlates with the late onset of colorectal cancer	21394385
Nishida	2011	Int J Oncol	MicroRNA miR-125b is a prognostic marker in human colorectal cancer	21399871
Shah	2011	Physiol Genomics	Integrated microRNA and mRNA expression profiling in a rat colon carcinogenesis model: effect of a chemo-protective diet	21406606
Shibuya	2010	Oncology	Clinicopathological and prognostic value of microRNA-21 and microRNA-155 in colorectal cancer	21412018
Huang	2011	Cancer Res	MicroRNA-95 promotes cell proliferation and targets sorting Nexin 1 in human colorectal carcinoma	21427358
Cheng	2011	PLoS One	Circulating plasma MiR-141 is a novel biomarker for metastatic colon cancer and predicts poor prognosis	21445232
Zhang	2011	Cell Death Differ	MiR-148a promotes apoptosis by targeting Bcl-2 in colorectal cancer	21455217
Geng	2011	Biochem Biophys Res Commun	A let-7/Fas double-negative feedback loop regulates human colon carcinoma cells sensitivity to Fas-related apoptosis	21530489
Necela	2011	PLoS One	Differential expression of microRNAs in tumors from chronically inflamed or genetic (APC(Min/+)) models of colon cancer	21532750
Kamimae	2011	Cancer Prev Res (Phila)	Epigenetic alteration of DNA in mucosal wash fluid predicts invasiveness of colorectal tumors	21543345
Chang	2011	Eur J Surg Oncol	MicroRNA-21 and PDCD4 expression in colorectal cancer	21546206
Pekow	2012	Inflamm Bowel Dis	miR-143 and miR-145 are downregulated in ulcerative colitis: putative regulators of inflammation and protooncogenes	21557394
Zhu	2012	Med Oncol	MicroRNA-9 up-regulation is involved in colorectal cancer metastasis via promoting cell motility	21562850
Zhan	2011	Arch Med Res	A functional variant in microRNA-196a2 is associated with susceptibility of colorectal cancer in a Chinese population	21565628
Wang	2011	Carcinogenesis	MicroRNA-342 inhibits colorectal cancer cell proliferation and invasion by directly targeting DNA methyltransferase 1	21565830
Tsuchiya	2011	Cancer Res	Tumor suppressor miR-22 determines p53-dependent cellular fate through post-transcriptional regulation of p21	21565979
Kaller	2011	Mol Cell Proteomics	Genome-wide characterization of miR-34a induced changes in protein and mRNA expression by a combined pulsed SILAC and microarray analysis	21566225
Drebber	2011	Int J Oncol	Altered levels of the onco-microRNA 21 and the tumor-supressor microRNAs 143 and 145 in advanced rectal cancer indicate successful neoadjuvant chemoradiotherapy	21567082
Akcakaya	2011	Int J Oncol	miR-185 and miR-133b deregulation is associated with overall survival and metastasis in colorectal cancer	21573504
Li	2011	Mol Cell Biochem	Overexpression of miR-22 reverses paclitaxel-induced chemoresistance through activation of PTEN signaling in p53-mutated colon cancer cells	21594648
Li	2011	BMC Med Genomics	Modeling microRNA-mRNA interactions using PLS regression in human colon cancer	21595958
Wang	2011	Cancer Gene Ther	Identification of microRNA-target interaction in APRIL-knockdown colorectal cancer cells	21597503
Kalimutho	2011	Br J Cancer	Epigenetically silenced miR-34b/c as a novel faecal-based screening marker for colorectal cancer	21610744
King	2011	Oncogene	LIN28B fosters colon cancer migration, invasion and transformation through let-7-dependent and -independent mechanisms	21625210
Zhang	2012	Mol Biol Rep	Comprehensive gene and microRNA expression profiling reveals the crucial role of hsa-let-7i and its target genes in colorectal cancer metastasis	21625861
Yamakuchi	2011	PLoS One	MicroRNA-22 regulates hypoxia signaling in colon cancer cells	21629773
Mori	2011	Endocr Relat Cancer	Novel candidate colorectal cancer biomarkers identified by methylation microarray-based scanning	21636702
Vaira	2012	Oncogene	miR-296 regulation of a cell polarity-cell plasticity module controls tumor progression	21643016
Zhu	2011	Mol Cancer Res	EGFR signals downregulate tumor suppressors miR-143 and miR-145 in Western diet-promoted murine colon cancer: role of G1 regulators	21653642
Tang	2011	Carcinogenesis	MicroRNA 345, a methylation-sensitive microRNA is involved in cell proliferation and invasion in human colorectal cancer	21665895
Iliopoulos	2011	Cancer Res	Inhibition of miR-193a expression by Max and RXRalpha activates K-Ras and PLAU to mediate distinct aspects of cellular transformation	21670079
Ibrahim	2011	Cancer Res	MicroRNA replacement therapy for miR-145 and miR-33a is efficacious in a model of colon carcinoma	21690566
Oberg	2011	PLoS One	miRNA expression in colon polyps provides evidence for a multihit model of colon cancer	21694772
Yan	2011	PLoS One	Identification and functional analysis of epigenetically silenced microRNAs in colorectal cancer cells	21698188
Kahlert	2011	Cancer Sci	Invasion front-specific expression and prognostic significance of microRNA in colorectal liver metastases	21722265
Suzuki	2011	Cancer Res	Genome-wide profiling of chromatin signatures reveals epigenetic regulation of MicroRNA genes in colorectal cancer	21734013
Chang	2011	Int J Colorectal Dis	MicroRNA signature analysis in colorectal cancer: identification of expression profiles in stage II tumors associated with aggressive disease	21739196
Thomas	2012	Oncogene	The proto-oncogene Pim-1 is a target of miR-33a	21743487
Valladares-Ayerbes	2011	Int J Oncol	Prognostic impact of disseminated tumor cells and microRNA-17-92 cluster deregulation in gastrointestinal cancer	21743960
Karaayvaz	2011	Clin Colorectal Cancer	Prognostic significance of miR-215 in colon cancer	21752725
Papachristou	2011	Virchows Arch	Expression of the ribonucleases Drosha, Dicer, and Ago2 in colorectal carcinomas	21769619
Xu	2012	Int J Colorectal Dis	Knock-down of ubiquitin-specific protease 22 by micro-RNA interference inhibits colorectal cancer growth	21773699
Tanaka	2011	Oncol Rep	Epigenetic silencing of microRNA-373 plays an important role in regulating cell proliferation in colon cancer	21785829
Bakirtzi	2011	Gastroenterology	Neurotensin signaling activates microRNAs-21 and -155 and Akt, promotes tumor growth in mice, and is increased in human colon tumors	21806946
Zhu	2012	DNA Cell Biol	A functional polymorphism in miRNA-196a2 is associated with colorectal cancer risk in a Chinese population	21815818
Moore	2012	Oncogene	A common single-nucleotide polymorphism in cyclooxygenase-2 disrupts microRNA-mediated regulation	21822307
Stratmann	2011	BMC Cancer	Dicer and miRNA in relation to clinicopathological variables in colorectal cancer patients	21827717
Balaguer	2011	Clin Cancer Res	Colorectal cancers with microsatellite instability display unique miRNA profiles	21844009
Oneyama	2012	Oncogene	MicroRNA-mediated upregulation of integrin-linked kinase promotes Src-induced tumor progression	21860426
Kalimutho	2011	J Gastroenterol	Differential expression of miR-144* as a novel fecal-based diagnostic marker for colorectal cancer	21863218
Chintharlapalli	2011	BMC Cancer	Betulinic acid inhibits colon cancer cell and tumor growth and induces proteasome-dependent and -independent downregulation of specificity proteins (Sp) transcription factors	21864401
Mencia	2011	Biochem Pharmacol	Underexpression of miR-224 in methotrexate resistant human colon cancer cells	21864507
Liu	2011	FEBS Lett	miR-21 targets the tumor suppressor RhoB and regulates proliferation, invasion and apoptosis in colorectal cancer cells	21872591
Tsunoda	2011	Anticancer Res	Oncogenic KRAS regulates miR-200c and miR-221/222 in a 3D-specific manner in colorectal cancer cells	21873159
Davalos	2012	Oncogene	Dynamic epigenetic regulation of the microRNA-200 family mediates epithelial and mesenchymal transitions in human tumorigenesis	21874049
Tsuchida	2011	Cancer Sci	miR-92 is a key oncogenic component of the miR-17-92 cluster in colon cancer	21883694
Borralho	2011	PLoS One	miR-143 overexpression impairs growth of human colon carcinoma xenografts in mice with induction of apoptosis and inhibition of proliferation	21901135
Xu	2012	Nucleic Acids Res	MiR-145 directly targets p70S6K1 in cancer cells to inhibit tumor growth and angiogenesis	21917858
Mosakhani	2012	Genes Chromosomes Cancer	MicroRNA profiling differentiates colorectal cancer according to KRAS status	21922590
Sureban	2011	J Nanobiotechnology	Nanoparticle-based delivery of siDCAMKL-1 increases microRNA-144 and inhibits colorectal cancer tumor growth via a Notch-1 dependent mechanism	21929751
Wu	2012	Gut	Detection of miR-92a and miR-21 in stool samples as potential screening biomarkers for colorectal cancer and polyps	21930727
Liu	2011	Carcinogenesis	MicroRNA-499-5p promotes cellular invasion and tumor metastasis in colorectal cancer by targeting FOXO4 and PDCD4	21934092
Bartley	2011	Clin Cancer Res	Complex patterns of altered MicroRNA expression during the adenoma-adenocarcinoma sequence for microsatellite-stable colorectal cancer	21948089
Bitarte	2011	Stem Cells	MicroRNA-451 is involved in the self-renewal, tumorigenicity, and chemoresistance of colorectal cancer stem cells	21948564
Lan	2012	Int J Oncol	Genome-wide identification of TCF7L2/TCF4 target miRNAs reveals a role for miR-21 in Wnt-driven epithelial cancer	21956205
Schepeler	2012	Oncogene	Attenuation of the beta-catenin/TCF4 complex in colorectal cancer cells induces several growth-suppressive microRNAs that target cancer promoting genes	21963845
Zhang	2012	Mol Carcinog	Associations of lifestyle-related factors, hsa-miR-149 and hsa-miR-605 gene polymorphisms with gastrointestinal cancer risk	21976437
Li	2011	Nucleic Acids Res	Prioritizing human cancer microRNAs based on genes' functional consistency between microRNA and cancer	21976726
Knowlton	2011	J Cancer	miRNA Alterations Modify Kinase Activation In The IGF-1 Pathway And Correlate With Colorectal Cancer Stage And Progression In Patients	21980324
Han	2012	J Pathol	Let-7c functions as a metastasis suppressor by targeting MMP11 and PBX3 in colorectal cancer	21984339
Ding	2011	J Clin Invest	APOBEC3G promotes liver metastasis in an orthotopic mouse model of colorectal cancer and predicts human hepatic metastasis	21985787
Smits	2011	Clin Cancer Res	A let-7 microRNA SNP in the KRAS 3'UTR is prognostic in early-stage colorectal cancer	21994416
Wang	2012	Cancer Epidemiol	Serum microRNA-29a is a promising novel marker for early detection of colorectal liver metastasis	22018950
Wang	2012	Cancer Lett	NIRF is frequently upregulated in colorectal cancer and its oncogenicity can be suppressed by let-7a microRNA	22018986
Song	2012	Int J Cancer	MicroRNA-148b suppresses cell growth by targeting cholecystokinin-2 receptor in colorectal cancer	22020560
Saleh	2011	PLoS One	Cellular stress induced alterations in microRNA let-7a and let-7b expression are dependent on p53	22022355
Kim	2011	J Cell Biol	A p53/miRNA-34 axis regulates Snail1-dependent cancer cell epithelial-mesenchymal transition	22024162
Sundaram	2011	Cancer Res	p53-responsive miR-194 inhibits thrombospondin-1 and promotes angiogenesis in colon cancers	22028325
Xing	2012	Cancer Epidemiol Biomarkers Prev	Genetic polymorphisms in pre-microRNA genes as prognostic markers of colorectal cancer	22028396
Tong	2011	FEBS Lett	MicroRNA 506 regulates expression of PPAR alpha in hydroxycamptothecin-resistant human colon cancer cells	22036718
Anton	2011	PLoS One	A systematic screen for micro-RNAs regulating the canonical Wnt pathway	22043311
Kim	2011	Sci Signal	p53 and microRNA-34 are suppressors of canonical Wnt signaling	22045851
Young	2012	Mol Cancer Res	The mRNA stability factor HuR inhibits microRNA-16 targeting of COX-2	22049153
Ma	2012	Gut	miR-150 as a potential biomarker associated with prognosis and therapeutic outcome in colorectal cancer	22052060
Yu	2012	J Surg Oncol	Prognostic values of the miR-17-92 cluster and its paralogs in colon cancer	22065543
Nie	2012	Carcinogenesis	microRNA-365, down-regulated in colon cancer, inhibits cell cycle progression and promotes apoptosis of colon cancer cells by probably targeting Cyclin D1 and Bcl-2	22072615
Yu	2012	Carcinogenesis	MicroRNA-21 induces stemness by downregulating transforming growth factor beta receptor 2 (TGFbetaR2) in colon cancer cells	22072622
Vicinus	2012	Cancer Lett	miR-21 functionally interacts with the 3'UTR of chemokine CCL20 and down-regulates CCL20 expression in miR-21 transfected colorectal cancer cells	22099878
Zhang	2011	Nat Commun	Genome-wide functional screening of miR-23b as a pleiotropic modulator suppressing cancer metastasis	22109528
Piskounova	2011	Cell	Lin28A and Lin28B inhibit let-7 microRNA biogenesis by distinct mechanisms	22118463
Vickers	2012	Clin Exp Metastasis	Stage-dependent differential expression of microRNAs in colorectal cancer: potential role as markers of metastatic disease	22120473
Xu	2013	Mol Carcinog	miR-1915 inhibits Bcl-2 to modulate multidrug resistance by increasing drug-sensitivity in human colorectal carcinoma cells	22121083
Luo	2012	Biochem J	Up-regulated miR-17 promotes cell proliferation, tumour growth and cell cycle progression by targeting the RND3 tumour suppressor gene in colorectal carcinoma	22132820
Zhang	2012	Oncol Rep	microRNA-320a inhibits tumor invasion by targeting neuropilin 1 and is associated with liver metastasis in colorectal cancer	22134529
Min	2012	Mol Carcinog	Association of the miR-146aC>G, 149C>T, 196a2C>T, and 499A>G polymorphisms with colorectal cancer in the Korean population	22161766
Della Vittoria Scarpati	2012	Int J Radiat Oncol Biol Phys	A specific miRNA signature correlates with complete pathological response to neoadjuvant chemoradiotherapy in locally advanced rectal cancer	22172905
Migliore	2012	Clin Cancer Res	MiR-1 downregulation cooperates with MACC1 in promoting MET overexpression in human colon cancer	22179665
Yu	2011	World J Gastroenterol	miR-93 suppresses proliferation and colony formation of human colon cancer stem cells	22180714
Kundu	2012	Cell Cycle	KRAS alleles: the LCS6 3'UTR variant and KRAS coding sequence mutations in the NCI-60 panel	22189714
Wu	2012	Carcinogenesis	MicroRNA-34a inhibits migration and invasion of colon cancer cells via targeting to Fra-1	22198213
Bovell	2012	Front Biosci (Elite Ed)	miRNAs are stable in colorectal cancer archival tissue blocks	22202009
Cai	2012	PLoS One	MicroRNA-211 expression promotes colorectal cancer cell growth in vitro and in vivo by targeting tumor suppressor CHD5	22235338
Almeida	2012	Gastroenterology	Strand-specific miR-28-5p and miR-28-3p have distinct effects in colorectal cancer cells	22240480
Kanaan	2012	Hum Mutat	Differential microRNA expression tracks neoplastic progression in inflammatory bowel disease-associated colorectal cancer	22241525
Shah	2012	Int J Mol Med	Altered miRNA expression patterns in Tff2 knock-out mice correlate with cellular pathways of neoplastic development and caloric metabolism	22245972
Horiuchi	2012	Oncol Rep	Prognostic significance of PDCD4 expression and association with microRNA-21 in each Dukes' stage of colorectal cancer patients	22267128
Li	2012	Saudi Med J	Down-regulation of fecal miR-143 and miR-145 as potential markers for colorectal cancer	22273643
Al-Mulla	2012	PLoS One	A new model for raf kinase inhibitory protein induced chemotherapeutic resistance	22279539
Nautiyal	2012	Am J Physiol Gastrointest Liver Physiol	EGFR regulation of colon cancer stem-like cells during aging and in response to the colonic carcinogen dimethylhydrazine	22281474
Landi	2012	Cancer	Identification of candidate genes carrying polymorphisms associated with the risk of colorectal cancer by analyzing the colorectal mutome and microRNAome	22282400
Li	2012	Oncogene	Sulindac inhibits tumor cell invasion by suppressing NF-kappaB-mediated transcription of microRNAs	22286762
Ono	2012	Oncogene	SIX1 promotes epithelial-mesenchymal transition in colorectal cancer through ZEB1 activation	22286765
Baraniskin	2012	Carcinogenesis	MiR-30a-5p suppresses tumor growth in colon carcinoma by targeting DTL	22287560
Liu	2011	J Int Med Res	Increased expression of microRNA-21and its association with chemotherapeutic response in human colorectal cancer	22289545
Guo	2012	PLoS One	A genetic variant in miR-196a2 increased digestive system cancer risks: a meta-analysis of 15 case-control studies	22291993
Landi	2012	Mutagenesis	Role of variations within microRNA-binding sites in cancer	22294768
Humphreys	2013	Mol Carcinog	Histone deacetylase inhibition in colorectal cancer cells reveals competing roles for members of the oncogenic miR-17-92 cluster	22308110
Feng	2012	Int J Mol Med	MicroRNA-21-mediated regulation of Sprouty2 protein expression enhances the cytotoxic effect of 5-fluorouracil and metformin in colon cancer cells	22322462
Nishida	2012	Ann Surg Oncol	MicroRNA-10b is a prognostic indicator in colorectal cancer and confers resistance to the chemotherapeutic agent 5-fluorouracil in colorectal cancer cells	22322955
Alvarez-Diaz	2012	Hum Mol Genet	MicroRNA-22 is induced by vitamin D and contributes to its antiproliferative, antimigratory and gene regulatory effects in colon cancer cells	22328083
Reid	2012	Mol Cancer Res	miRNA profiling in colorectal cancer highlights miR-1 involvement in MET-dependent proliferation	22343615
Kuo	2012	PLoS One	Computational analysis of mRNA expression profiles identifies microRNA-29a/c as predictor of colorectal cancer early recurrence	22348113
El-Murr	2012	PLoS One	MiRNA genes constitute new targets for microsatellite instability in colorectal cancer	22348132
Astarci	2012	Dev Growth Differ	Matrix metalloprotease 16 expression is downregulated by microRNA-146a in spontaneously differentiating Caco-2 cells	22348245
Chandramouli	2012	Cancer Biol Ther	MicroRNA-101 (miR-101) post-transcriptionally regulates the expression of EP4 receptor in colon cancers	22353936
Chen	2012	J Gastrointest Surg	Complementary strand microRNAs mediate acquisition of metastatic potential in colonic adenocarcinoma	22362069
Hong	2012	Mol Med Rep	STAT5a-targeting miRNA enhances chemosensitivity to cisplatin and 5-fluorouracil in human colorectal cancer cells	22367509
Pereira	2012	Cell Cycle	Vitamin D has wide regulatory effects on histone demethylase genes	22370479
Okamoto	2012	EMBO J	miR-493 induction during carcinogenesis blocks metastatic settlement of colon cancer cells in liver	22373578
Dai	2012	Mol Med Rep	Expression levels of microRNA-375 in colorectal carcinoma	22377847
Kurokawa	2012	J Gastroenterol	Role of miR-19b and its target mRNAs in 5-fluorouracil resistance in colon cancer cells	22382630
Zhu	2012	PLoS One	Ascl2 knockdown results in tumor growth arrest by miRNA-302b-related inhibition of colon cancer progenitor cells	22384170
Hansen	2012	BMC Cancer	The predictive value of microRNA-126 in relation to first line treatment with capecitabine and oxaliplatin in patients with metastatic colorectal cancer	22397399
Chen	2012	Clin Exp Metastasis	miR-200c inhibits invasion and migration in human colon cancer cells SW480/620 by targeting ZEB1	22407310
Weissmann-Brenner	2012	Int J Oncol	Tumor microRNA-29a expression and the risk of recurrence in stage II colon cancer	22426940
Dewi	2012	Int J Mol Med	Dicer 1, ribonuclease type III modulates a reprogramming effect in colorectal cancer cells	22446887
Nishida	2012	Clin Cancer Res	Microarray analysis of colorectal cancer stromal tissue reveals upregulation of two oncogenic miRNA clusters	22452939
Xu	2012	Br J Cancer	MicroRNA expression profiling identifies miR-328 regulates cancer stem cell-like SP cells in colorectal cancer	22453125
Yamashita	2012	Oncology	MicroRNA-372 is associated with poor prognosis in colorectal cancer	22456107
Sun	2012	Biochem Biophys Res Commun	MicroRNA-320a suppresses human colon cancer cell proliferation by directly targeting beta-catenin	22459450
Faltejskova	2012	J Cell Mol Med	Identification and functional screening of microRNAs highly deregulated in colorectal cancer	22469014
Faltejskova	2012	Int J Colorectal Dis	Clinical correlations of miR-21 expression in colorectal cancer patients and effects of its inhibition on DLD1 colon cancer cells	22476768
Piepoli	2012	PLoS One	Mirna expression profiles identify drivers in colorectal and pancreatic cancers	22479426
Riordan	2012	J Surg Res	Utility of micro-ribonucleic acid profile for predicting recurrence of rectal cancer	22480843
Ji	2013	Gut	miR-574-5p negatively regulates Qki6/7 to impact beta-catenin/Wnt signalling and the development of colorectal cancer	22490519
Zhang	2012	Med Oncol	Clinical significance of miR-22 expression in patients with colorectal cancer	22492279
Hamfjord	2012	PLoS One	Differential expression of miRNAs in colorectal cancer: comparison of paired tumor tissue and adjacent normal mucosa using high-throughput sequencing	22529906
Zhang	2012	Mol Cancer	MicroRNA-143 targets MACC1 to inhibit cell invasion and migration in colorectal cancer	22533346
Wang	2013	Gut	A microRNA panel to discriminate carcinomas from high-grade intraepithelial neoplasms in colonoscopy biopsy tissue	22535378
Pichler	2012	Br J Cancer	Down-regulation of KRAS-interacting miRNA-143 predicts poor prognosis but not response to EGFR-targeted agents in colorectal cancer	22549179
Arcaroli	2012	Clin Cancer Res	Common PIK3CA mutants and a novel 3' UTR mutation are associated with increased sensitivity to saracatinib	22553375
Kern	2012	DNA Cell Biol	Control of MicroRNA-21 expression in colorectal cancer cells by oncogenic epidermal growth factor/Ras signaling and Ets transcription factors	22553926
Wang	2012	Med Oncol	The quantitative analysis by stem-loop real-time PCR revealed the microRNA-34a, microRNA-155 and microRNA-200c overexpression in human colorectal cancer	22562822
Wu	2012	FEBS Lett	MicroRNA-223 regulates FOXO1 expression and cell proliferation	22569260
Angel-Morales	2012	Food Funct	Red wine polyphenolics reduce the expression of inflammation markers in human colon-derived CCD-18Co myofibroblast cells: potential role of microRNA-126	22572890
Dai	2012	Cell Biol Int	Vector-based miR-15a/16-1 plasmid inhibits colon cancer growth in vivo	22574716
Li	2012	Oncol Rep	Identification of aberrantly expressed miRNAs in rectal cancer	22576798
Shen	2012	Biochem Pharmacol	MiR-139 inhibits invasion and metastasis of colorectal cancer by targeting the type I insulin-like growth factor receptor	22580051
Zhai	2013	Oncogene	Inhibition of autophagy and tumor growth in colon cancer by miR-502	22580605
Yang	2012	Carcinogenesis	MicroRNA-93 inhibits tumor growth and early relapse of human colorectal cancer by affecting genes involved in the cell cycle	22581829
Naccarati	2012	Carcinogenesis	Polymorphisms in miRNA-binding sites of nucleotide excision repair genes and colorectal cancer risk	22581836
Ruzzo	2012	Oncologist	High let-7a microRNA levels in KRAS-mutated colorectal carcinomas may rescue anti-EGFR therapy effects in patients with chemotherapy-refractory metastatic disease	22584434
Chen	2012	Cancer Res	miR-103/107 promote metastasis of colorectal cancer by targeting the metastasis suppressors DAPK and KLF4	22593189
Ryan	2012	PLoS One	rs4919510 in hsa-mir-608 is associated with outcome but not risk of colorectal cancer	22606253
Jahid	2012	Cancer Discov	miR-23a promotes the transition from indolent to invasive colorectal cancer	22628407
Wang	2012	J Cancer Res Clin Oncol	The expression and clinical significance of circulating microRNA-21 in serum of five solid tumors	22638884
Parasramka	2012	Mol Nutr Food Res	MicroRNA profiling of carcinogen-induced rat colon tumors and the influence of dietary spinach	22641368
Ota	2012	Anticancer Res	KRAS up-regulates the expression of miR-181a, miR-200c and miR-210 in a three-dimensional-specific manner in DLD-1 colorectal cancer cells	22641662
Guo	2012	Int J Biochem Cell Biol	Regulation of RAP1B by miR-139 suppresses human colorectal carcinoma cell proliferation	22642900
Nugent	2012	J Surg Oncol	Circulating miR-34a levels are reduced in colorectal cancer	22648208
Ragusa	2012	J Mol Med (Berl)	Specific alterations of the microRNA transcriptome and global network structure in colorectal cancer after treatment with MAPK/ERK inhibitors	22660396
Lin	2012	Clin Cancer Res	Genetic polymorphisms in MicroRNA-related genes as predictors of clinical outcomes in colorectal adenocarcinoma patients	22661538
Ryan	2012	Clin Cancer Res	KRAS-LCS6 genotype as a prognostic marker in early-stage CRC--letter	22669132
Xu	2012	Biochem J	miR-297 modulates multidrug resistance in human colorectal carcinoma by down-regulating MRP-2	22676135
Xu	2012	Exp Cell Res	MiR-222 modulates multidrug resistance in human colorectal carcinoma by down-regulating ADAM-17	22677042
Zhang	2012	Br J Cancer	miR-21, miR-17 and miR-19a induced by phosphatase of regenerating liver-3 promote the proliferation and metastasis of colon cancer	22677902
Murakami	2013	Int J Cancer	The role of CXCR3 and CXCR4 in colorectal cancer metastasis	22689289
Gregersen	2012	BMC Cancer	MicroRNA-143 down-regulates Hexokinase 2 in colon cancer cells	22691140
Nuovo	2012	Mod Pathol	Reovirus-associated reduction of microRNA-let-7d is related to the increased apoptotic death of cancer cells in clinical samples	22699519
Gaca	2012	J Microencapsul	Survivin-miRNA-loaded nanoparticles as auxiliary tools for radiation therapy: preparation, characterisation, drug release, cytotoxicity and therapeutic effect on colorectal cancer cells	22703230
Fu	2012	BMC Syst Biol	Identifying microRNA-mRNA regulatory network in colorectal cancer by a combination of expression profile and bioinformatics analysis	22703586
Guo	2013	Oncogene	MicroRNA-497 targets insulin-like growth factor 1 receptor and has a tumour suppressive role in human colorectal cancer	22710713
Zhang	2012	Mol Biol Rep	Lack of association between miR-149 C>T polymorphism and cancer susceptibility: a meta-analysis based on 4,677 cases and 4,830 controls	22714913
Faggad	2012	Histopathology	Down-regulation of the microRNA processing enzyme Dicer is a prognostic factor in human colorectal cancer	22716222
Hezova	2012	World J Gastroenterol	Evaluation of SNPs in miR-196-a2, miR-27a and miR-146a as risk factors of colorectal cancer	22719192
Hur	2013	Gut	MicroRNA-200c modulates epithelial-to-mesenchymal transition (EMT) in human colorectal cancer metastasis	22735571
Kent	2013	Oncogene	RREB1 repressed miR-143/145 modulates KRAS signaling through downregulation of multiple targets	22751122
Wang	2012	Biochem Biophys Res Commun	MiR-145 regulates PAK4 via the MAPK pathway and exhibits an antitumor effect in human colon cells	22766504
Chen	2012	Oncol Rep	Silencing of miR-1-1 and miR-133a-2 cluster expression by DNA hypermethylation in colorectal cancer	22766685
Zhou	2013	Int J Colorectal Dis	Overexpression of miR-92a correlates with tumor metastasis and poor prognosis in patients with colorectal cancer	22772712
Ahmed	2012	Cancer Genomics Proteomics	Diagnostic microRNA markers to screen for sporadic human colon cancer in blood	22798503
Mekenkamp	2012	BMC Cancer	Beyond KRAS mutation status: influence of KRAS copy number status and microRNAs on clinical outcome to cetuximab in metastatic colorectal cancer patients	22804917
Cancer Genome Atlas	2012	Nature	Comprehensive molecular characterization of human colon and rectal cancer	22810696
Wang	2013	J Pathol	SP1 mediates the link between methylation of the tumour suppressor miR-149 and outcome in colorectal cancer	22821729
Gong	2013	Oncogene	MicroRNA-125b promotes apoptosis by regulating the expression of Mcl-1, Bcl-w and IL-6R	22824797
Xu	2012	Oncol Lett	Expression of miR-21, miR-31, miR-96 and miR-135b is correlated with the clinical parameters of colorectal cancer	22844381
Hansen	2011	Oncol Lett	Elevated microRNA-126 is associated with high vascular endothelial growth factor receptor 2 expression levels and high microvessel density in colorectal cancer	22848274
Tagawa	2012	Biochem J	Multiple microRNAs induced by Cdx1 suppress Cdx2 in human colorectal tumour cells	22849325
Gaedcke	2012	Clin Cancer Res	The rectal cancer microRNAome--microRNA expression in rectal cancer and matched normal mucosa	22850566
Kanaan	2012	Ann Surg	Plasma miR-21: a potential diagnostic marker of colorectal cancer	22868372
Deng	2011	Oncol Lett	MicroRNA-124a and microRNA-34b/c are frequently methylated in all histological types of colorectal cancer and polyps, and in the adjacent normal mucosa	22870149
Mandke	2012	PLoS One	MicroRNA-34a modulates MDM4 expression via a target site in the open reading frame	22870278
Takaoka	2012	PLoS One	Forced expression of miR-143 represses ERK5/c-Myc and p68/p72 signaling in concert with miR-145 in gut tumors of Apc(Min) mice	22876303
Wang	2013	Int J Colorectal Dis	Downregulation of microRNA-124 is an independent prognostic factor in patients with colorectal cancer	22885837
Sun	2012	Oncol Rep	miR-124, miR-137 and miR-340 regulate colorectal cancer growth via inhibition of the Warburg effect	22895557
Chiba	2012	Oncol Rep	Exosomes secreted from human colorectal cancer cell lines contain mRNAs, microRNAs and natural antisense RNAs, that can transfer into the human hepatoma HepG2 and lung cancer A549 cell lines	22895844
Bauer	2012	J Proteome Res	Effects of the miR-143/-145 microRNA cluster on the colon cancer proteome and transcriptome	22897626
Rudolf	2012	Toxicol Lett	Irinotecan induces senescence and apoptosis in colonic cells in vitro	22898888
Donehower	2013	J Pathol	MLH1-silenced and non-silenced subgroups of hypermutated colorectal carcinomas have distinct mutational landscapes	22899370
Kong	2012	Int J Biochem Cell Biol	The deoxycholic acid targets miRNA-dependent CAC1 gene expression in multidrug resistance of human colorectal cancer	22903020
Kheirelseid	2013	Int J Colorectal Dis	miRNA expressions in rectal cancer as predictors of response to neoadjuvant chemoradiation therapy	22903298
Feng	2012	PLoS One	Colorectal cancer migration and invasion initiated by microRNA-106a	22912877
Strillacci	2013	J Pathol	Loss of miR-101 expression promotes Wnt/beta-catenin signalling pathway activation and malignancy in colon cancer cells	22930392
Azimzadeh	2012	Cancer Genet	Association of polymorphisms in microRNA-binding sites and colorectal cancer in an Iranian population	22939228
Kheirelseid	2013	Int J Colorectal Dis	mRNA/miRNA correlations in colorectal cancer: novel mechanisms in cancer initiation and progression	22941055
Wang	2012	Mutagenesis	The association of miR-146a rs2910164 and miR-196a2 rs11614913 polymorphisms with cancer risk: a meta-analysis of 32 studies	22952151
Chiang	2012	Exp Ther Med	microRNA-192, -194 and -215 are frequently downregulated in colorectal cancer	22969930
Chen	2012	Exp Ther Med	microRNA expression pattern and its alteration following celecoxib intervention in human colorectal cancer	22970014
Wang	2012	PLoS One	Plasma miR-601 and miR-760 are novel biomarkers for the early detection of colorectal cancer	22970209
Jang	2011	Exp Ther Med	Prognostic significance of microRNA gene polymorphisms in patients with surgically resected colorectal cancer	22977632
Saxena	2013	Antioxid Redox Signal	Aldose reductase inhibition prevents colon cancer growth by restoring phosphatase and tensin homolog through modulation of miR-21 and FOXO3a	22978663
Pushpavalli	2012	Bioorg Med Chem Lett	Imidazo-benzothiazoles a potent microRNA modulator involved in cell proliferation	22981648
Tu	2012	Int Immunopharmacol	TanshinoneIIA ameliorates inflammatory microenvironment of colon cancer cells via repression of microRNA-155	22982040
Iwaya	2012	Carcinogenesis	Downregulation of miR-144 is associated with colorectal cancer progression via activation of mTOR signaling pathway	22983984
Takahashi	2012	Carcinogenesis	Boswellic acid exerts antitumor effects in colorectal cancer cells by modulating expression of the let-7 and miR-200 microRNA family	22983985
Roy	2012	J Hematol Oncol	Expression of miR-34 is lost in colon cancer which can be re-expressed by a novel agent CDF	22992310
Fang	2012	Oncol Rep	miRNA expression profile of colon cancer stem cells compared to non-stem cells using the SW1116 cell line	23007737
Kjaer-Frifeldt	2012	Br J Cancer	The prognostic importance of miR-21 in stage II colon cancer: a population-based study	23011541
Zhou	2012	Acta Biochim Biophys Sin (Shanghai)	MiR-135a promotes growth and invasion of colorectal cancer via metastasis suppressor 1 in vitro	23017832
Cekaite	2012	Neoplasia	MiR-9, -31, and -182 deregulation promote proliferation and tumor cell survival in colon cancer	23019418
Nishimura	2012	Oncol Rep	microRNA-181a is associated with poor prognosis of colorectal cancer	23023298
Pu	2012	Biochem Biophys Res Commun	Adrenaline promotes cell proliferation and increases chemoresistance in colon cancer HT29 cells through induction of miR-155	23036199
Lu	2012	Clin Cancer Res	Prospero homeobox 1 promotes epithelial-mesenchymal transition in colon cancer cells by inhibiting E-cadherin via miR-9	23045246
Kunte	2012	PLoS One	Dysregulation of microRNAs in colonic field carcinogenesis: implications for screening	23049818
Singh	2013	Int J Cancer	Isolation and characterization of calcium sensing receptor null cells: a highly malignant and drug resistant phenotype of colon cancer	23055106
Takahashi	2012	PLoS One	The clinical significance of MiR-148a as a predictive biomarker in patients with advanced colorectal cancer	23056401
Kim	2012	PLoS One	Common genetic variants in miR-1206 (8q24.2) and miR-612 (11q13.3) affect biogenesis of mature miRNA forms	23077621
Su	2013	Oncogene	miR-30d, miR-181a and miR-199a-5p cooperatively suppress the endoplasmic reticulum chaperone and signaling regulator GRP78 in cancer	23085757
Ma	2012	Curr Pharm Des	Roles of miRNA in the initiation and development of colorectal carcinoma	23092344
Mosakhani	2012	Cancer Genet	MicroRNA profiling predicts survival in anti-EGFR treated chemorefractory metastatic colorectal cancer patients with wild-type KRAS and BRAF	23098991
Li	2013	Cancer Lett	MiR-429 is an independent prognostic factor in colorectal cancer and exerts its anti-apoptotic function by targeting SOX2	23111103
Oster	2013	Int J Cancer	Non-CpG island promoter hypomethylation and miR-149 regulate the expression of SRPX2 in colorectal cancer	23115050
Schee	2012	BMC Cancer	Clinical relevance of microRNA miR-21, miR-31, miR-92a, miR-101, miR-106a and miR-145 in colorectal cancer	23121918
Pagliuca	2013	Oncogene	Analysis of the combined action of miR-143 and miR-145 on oncogenic pathways in colorectal cancer cells reveals a coordinate program of gene repression	23128394
Kim	2012	Biochem Biophys Res Commun	MiR-186, miR-216b, miR-337-3p, and miR-760 cooperatively induce cellular senescence by targeting alpha subunit of protein kinase CKII in human colorectal cancer cells	23137536
Wu	2013	Cancer Lett	Up-regulation of microRNA-1290 impairs cytokinesis and affects the reprogramming of colon cancer cells	23142292
He	2012	Exp Mol Med	Estradiol regulates miR-135b and mismatch repair gene expressions via estrogen receptor-beta in colorectal cells	23143558
He	2012	PLoS One	The association between four genetic variants in microRNAs (rs11614913, rs2910164, rs3746444, rs2292832) and cancer risk: evidence from published studies	23155448
Wang	2013	Mol Biol Rep	Quantitative assessment of the association between miR-196a2 rs11614913 polymorphism and gastrointestinal cancer risk	23160898
Kjersem	2012	BMC Cancer	Let-7 miRNA-binding site polymorphism in the KRAS 3'UTR; colorectal cancer screening population prevalence and influence on clinical outcome in patients with metastatic colorectal cancer treated with 5-fluorouracil and oxaliplatin +/- cetuximab	23167843
Svoboda	2012	Radiat Oncol	MicroRNA expression profile associated with response to neoadjuvant chemoradiotherapy in locally advanced rectal cancer patients	23167930
Xiong	2013	Int J Oncol	MiR-21 regulates biological behavior through the PTEN/PI-3 K/Akt signaling pathway in human colorectal cancer cells	23174819
Catela Ivkovic	2013	Exp Mol Pathol	miR-106a overexpression and pRB downregulation in sporadic colorectal cancer	23178825
Gao	2013	Biol Chem	A genetic variant in the promoter region of miR-34b/c is associated with a reduced risk of colorectal cancer	23183747
Gandhy	2012	BMC Cancer	Curcumin and synthetic analogs induce reactive oxygen species and decreases specificity protein (Sp) transcription factors by targeting microRNAs	23194063
Yin	2013	Biochim Biophys Acta	Downregulation of miR-145 associated with cancer progression and VEGF transcriptional activation by targeting N-RAS and IRS1	23201159
Liang	2013	Gastroenterology	MicroRNA-137, an HMGA1 target, suppresses colorectal cancer cell invasion and metastasis in mice by directly targeting FMNL2	23201162
Sun	2013	Acta Pharmacol Sin	Construction of lentivirus-based inhibitor of hsa-microRNA-338-3p with specific secondary structure	23202799
Zhang	2013	Oncogene	microRNA-7 is a novel inhibitor of YY1 contributing to colorectal tumorigenesis	23208495
Ludwig	2013	Virchows Arch	PDCD4/miR-21 dysregulation in inflammatory bowel disease-associated carcinogenesis	23224068
Qased	2013	Mol Med Rep	MicroRNA-18a upregulates autophagy and ataxia telangiectasia mutated gene expression in HCT116 colon cancer cells	23229340
Zhou	2013	Oncol Rep	DADS downregulates the Rac1-ROCK1/PAK1-LIMK1-ADF/cofilin signaling pathway, inhibiting cell migration and invasion	23233092
Hamaya	2012	Clin Transl Gastroenterol	A distinct expression pattern of the long 3'-untranslated region dicer mRNA and its implications for posttranscriptional regulation in colorectal cancer	23238289
Siemens	2013	Clin Cancer Res	Detection of miR-34a promoter methylation in combination with elevated expression of c-Met and beta-catenin predicts distant metastasis of colon cancer	23243217
Marchi	2013	Curr Biol	Downregulation of the mitochondrial calcium uniporter by cancer-related miR-25	23246404
Zhao	2013	Int J Biol Macromol	Identification of miRNA-miRNA synergistic relationships in colorectal cancer	23246904
Ma	2012	Nat Commun	Elevated oncofoetal miR-17-5p expression regulates colorectal cancer progression by repressing its target gene P130	23250421
He	2012	Mol Med	MicroRNA-218 inhibits cell cycle progression and promotes apoptosis in colon cancer by downregulating BMI1 polycomb ring finger oncogene	23255074
Ross	2013	Epigenetics	Identification of differentially methylated regions using streptavidin bisulfite ligand methylation enrichment (SuBLiME), a new method to enrich for methylated DNA prior to deep bisulfite genomic sequencing	23257838
Xu	2013	Int J Oncol	The tumor suppressor gene RhoBTB1 is a novel target of miR-31 in human colon cancer	23258531
Vincenzi	2013	Eur J Cancer	Dicer and Drosha expression and response to Bevacizumab-based therapy in advanced colorectal cancer patients	23266047
Vineetha	2013	Gene	MicroRNA-mRNA interaction network using TSK-type recurrent neural fuzzy network	23266630
Giraldez	2013	Clin Gastroenterol Hepatol	Circulating microRNAs as biomarkers of colorectal cancer: results from a genome-wide profiling and validation study	23267864
Chen	2013	Carcinogenesis	Overexpression of paxillin induced by miR-137 suppression promotes tumor progression and metastasis in colorectal cancer	23275153
Christensen	2013	Int J Cancer	MiRNA-362-3p induces cell cycle arrest through targeting of E2F1, USF2 and PTPN1 and is associated with recurrence of colorectal cancer	23280316
Abella	2012	PLoS One	miR-203 regulates cell proliferation through its influence on Hakai expression	23285092
Svrcek	2013	Carcinogenesis	Overexpression of microRNAs-155 and 21 targeting mismatch repair proteins in inflammatory bowel diseases	23288924
Wan	2013	Med Oncol	Aberrant expression of miR-199a-3p and its clinical significance in colorectal cancers	23292866
Momose	2013	Genes Cells	miR-214 and hypoxia down-regulate Necl-2/CADM1 and enhance ErbB2/ErbB3 signaling	23301758
Ma	2013	Arch Toxicol	A genetic variant in miR-146a modifies colorectal cancer susceptibility in a Chinese population	23306950
Cui	2013	PLoS One	The induction of microRNA-16 in colon cancer cells by protein arginine deiminase inhibition causes a p53-dependent cell cycle arrest	23308284
Sun	2013	J Biol Chem	MicroRNA-31 activates the RAS pathway and functions as an oncogenic MicroRNA in human colorectal cancer by repressing RAS p21 GTPase activating protein 1 (RASA1)	23322774
Sebio	2013	Pharmacogenet Genomics	The LCS6 polymorphism in the binding site of let-7 microRNA to the KRAS 3'-untranslated region: its role in the efficacy of anti-EGFR-based therapy in metastatic colorectal cancer patients	23324806
Chen	2013	Cancer Invest	MiR-125a/b regulates the activation of cancer stem cells in paclitaxel-resistant colon cancer	23327190
Li	2013	Biochem Biophys Res Commun	miR-330 regulates the proliferation of colorectal cancer cells by targeting Cdc42	23337504
Ylosmaki	2013	PLoS One	MicroRNA-mediated suppression of oncolytic adenovirus replication in human liver	23349911
Druz	2013	RNA Biol	Large-scale screening identifies a novel microRNA, miR-15a-3p, which induces apoptosis in human cancer cell lines	23353574
Xiao	2013	Eur J Gastroenterol Hepatol	Clinical significance of microRNA-93 downregulation in human colon cancer	23354160
Iino	2013	Cancer Sci	Effect of miR-122 and its target gene cationic amino acid transporter 1 on colorectal liver metastasis	23373973
Ma	2013	Oncol Rep	microRNA-16 represses colorectal cancer cell growth in vitro by regulating the p53/survivin signaling pathway	23380758
Chae	2013	Anticancer Res	Functional polymorphism in the MicroRNA-367 binding site as a prognostic factor for colonic cancer	23393343
Liu	2013	PLoS One	The oncogenic role of microRNA-130a/301a/454 in human colorectal cancer via targeting Smad4 expression	23393589
Kamatani	2013	Med Mol Morphol	Downregulation of anti-oncomirs miR-143/145 cluster occurs before APC gene aberration in the development of colorectal tumors	23397547
Olaru	2013	Inflamm Bowel Dis	MicroRNA-224 negatively regulates p21 expression during late neoplastic progression in inflammatory bowel disease	23399735
Li	2013	Cancer Lett	MicroRNA-25 functions as a potential tumor suppressor in colon cancer by targeting Smad7	23435373
Edvardsson	2013	Carcinogenesis	Estrogen receptor beta expression induces changes in the microRNA pool in human colon cancer cells	23436804
Wu	2013	PLoS One	MicroRNA-18a attenuates DNA damage repair through suppressing the expression of ataxia telangiectasia mutated in colorectal cancer	23437304
Li	2013	Oncol Rep	miRNA-22 suppresses colon cancer cell migration and invasion by inhibiting the expression of T-cell lymphoma invasion and metastasis 1 and matrix metalloproteinases 2 and 9	23440286
Paterson	2013	Neoplasia	Down-regulation of the miRNA-200 family at the invasive front of colorectal cancers with degraded basement membrane indicates EMT is involved in cancer progression	23441132
Slaby	2013	Nutr Cancer	Identification of microRNAs regulated by isothiocyanates and association of polymorphisms inside their target sites with risk of sporadic colorectal cancer	23441612
Wang	2013	Int J Cancer	A plasma microRNA panel for early detection of colorectal cancer	23456911
Noratto	2013	Mol Nutr Food Res	The drug resistance suppression induced by curcuminoids in colon cancer SW-480 cells is mediated by reactive oxygen species-induced disruption of the microRNA-27a-ZBTB10-Sp axis	23471840
Liu	2013	Int J Colorectal Dis	Up-regulation of miR-182 expression in colorectal cancer tissues and its prognostic value	23474644
Sengupta	2013	Mol Biosyst	Topological patterns in microRNA-gene regulatory network: studies in colorectal and breast cancer	23475160
Zhong	2013	Cell Physiol Biochem	miR-30a suppresses cell migration and invasion through downregulation of PIK3CD in colorectal carcinoma	23486085
Yamada	2013	Cancer Lett	Tumor-suppressive microRNA-145 targets catenin delta-1 to regulate Wnt/beta-catenin signaling in human colon cancer cells	23499891
Rasmussen	2013	Mol Oncol	High expression of microRNA-625-3p is associated with poor response to first-line oxaliplatin based treatment of metastatic colorectal cancer	23506979
Qu	2013	J Cell Physiol	MicroRNA-195 chemosensitizes colon cancer cells to the chemotherapeutic drug doxorubicin by targeting the first binding site of BCL2L2 mRNA	23526568
Del Follo-Martinez	2013	Nutr Cancer	Resveratrol and quercetin in combination have anticancer activity in colon cancer cells and repress oncogenic microRNA-27a	23530649
Li	2013	Med Oncol	MicroRNA-215 inhibits relapse of colorectal cancer patients following radical surgery	23532818
Muppala	2013	PLoS One	CD24 induces expression of the oncomir miR-21 via Src, and CD24 and Src are both post-transcriptionally downregulated by the tumor suppressor miR-34a	23533633
Yu	2013	Transl Oncol	Down-regulation of miR-21 Induces Differentiation of Chemoresistant Colon Cancer Cells and Enhances Susceptibility to Therapeutic Regimens	23544170
Liu	2013	Mol Cell Proteomics	Integrative omics analysis reveals the importance and scope of translational repression in microRNA-mediated regulation	23550052
Liu	2013	Nucleic Acids Res	LncRNA loc285194 is a p53-regulated tumor suppressor	23558749
Hofsli	2013	Br J Cancer	Identification of serum microRNA profiles in colon cancer	23558896
Faltejskova	2012	Cancer Biomark	Circulating miR-17-3p, miR-29a, miR-92a and miR-135b in serum: Evidence against their usage as biomarkers in colorectal cancer	23568010
Qian	2013	Cell Cycle	MicroRNA-143 inhibits tumor growth and angiogenesis and sensitizes chemosensitivity to oxaliplatin in colorectal cancers	23574723
Meng	2013	Gastroenterology	Genetic and epigenetic down-regulation of microRNA-212 promotes colorectal tumor metastasis via dysregulation of MnSOD	23583431
Zhang	2013	Int J Mol Med	Upregulation of microRNA-155 promotes the migration and invasion of colorectal cancer cells through the regulation of claudin-1 expression	23588589
Ye	2013	PLoS One	miRNA-27b targets vascular endothelial growth factor C to inhibit tumor progression and angiogenesis in colorectal cancer	23593282
Lee	2013	Nucleic Acids Res	Tumor suppressor p53 plays a key role in induction of both tristetraprolin and let-7 in human cancer cells	23595149
Sun	2013	World J Gastroenterol	miRNA-338-3p suppresses cell growth of human colorectal carcinoma by targeting smoothened	23599646
Dou	2013	Cancer Lett	Multi-microarray identifies lower AQP9 expression in adjuvant chemotherapy nonresponders with stage III colorectal cancer	23612070
Gao	2013	Carcinogenesis	Colitis-accelerated colorectal cancer and metabolic dysregulation in a mouse model	23615396
Li	2013	Mol Cell Biochem	MiR-126 suppresses colon cancer cell proliferation and invasion via inhibiting RhoA/ROCK signaling pathway	23615712
Wu	2013	Mol Cancer	MicroRNA-32 (miR-32) regulates phosphatase and tensin homologue (PTEN) expression and promotes growth, migration, and invasion in colorectal carcinoma cells	23617834
Padi	2013	Gastroenterology	MicroRNA-627 mediates the epigenetic mechanisms of vitamin D to suppress proliferation of human colorectal cancer cells and growth of xenograft tumors in mice	23619147
Shen	2013	J Mol Med (Berl)	MiR-142-3p functions as a tumor suppressor by targeting CD133, ABCG2, and Lgr5 in colon cancer cells	23619912
Kim	2013	Cell Cycle	p53 regulates nuclear GSK-3 levels through miR-34-mediated Axin2 suppression in colorectal cancer cells	23624843
Liu	2013	Tumour Biol	Serum miR-21 and miR-92a as biomarkers in the diagnosis and prognosis of colorectal cancer	23625654
Li	2013	Hum Immunol	Association between polymorphisms in the promoter region of miR-143/145 and risk of colorectal cancer	23628392
Shi	2013	Biochem Biophys Res Commun	Genes involved in the transition from normal epithelium to intraepithelial neoplasia are associated with colorectal cancer patient survival	23628414
Derry	2013	Cancer Prev Res (Phila)	Grape seed extract efficacy against azoxymethane-induced colon tumorigenesis in A/J mice: interlinking miRNA with cytokine signaling and inflammation	23639480
Bu	2013	Cell Stem Cell	A microRNA miR-34a-regulated bimodal switch targets Notch in colon cancer stem cells	23642368
Yu	2013	Mol Cell Biochem	MicroRNA-19a targets tissue factor to inhibit colon cancer cells migration and invasion	23666757
Brunet Vega	2013	Oncol Rep	microRNA expression profile in stage III colorectal cancer: circulating miR-18a and miR-29a as promising biomarkers	23673725
Fang	2013	Oncol Rep	miR-449b inhibits the proliferation of SW1116 colon cancer stem cells through downregulation of CCND1 and E2F3 expression	23674142
Yamazaki	2013	Jpn J Clin Oncol	Application of the fecal microRNA test to the residuum from the fecal occult blood test	23677957
Luo	2013	PLoS One	Identification and evaluation of plasma MicroRNAs for early detection of colorectal cancer	23690963
Zhang	2012	Cancer Biol Med	Meta-Analysis of the Association between Mir-196a-2 Polymorphism and Cancer Susceptibility	23691458
Liu	2013	Biomed Res Int	MicroRNA-124 regulates the proliferation of colorectal cancer cells by targeting iASPP	23691514
Onyeagucha	2013	Exp Cell Res	S100P/RAGE signaling regulates microRNA-155 expression via AP-1 activation in colon cancer	23693020
Zhou	2013	PLoS One	MiR-339-5p regulates the growth, colony formation and metastasis of colorectal cancer cells by targeting PRL-1	23696794
Toiyama	2013	J Natl Cancer Inst	Serum miR-21 as a diagnostic and prognostic biomarker in colorectal cancer	23704278
Xing	2013	Exp Mol Pathol	Deregulated expression of miR-145 in manifold human cancer cells	23714355
Bovell	2013	Clin Cancer Res	The prognostic value of microRNAs varies with patient race/ethnicity and stage of colorectal cancer	23719259
Dong	2013	Mol Cancer Res	Tumor suppressor functions of miR-133a in colorectal cancer	23723074
Lv	2013	J Cancer Res Clin Oncol	Association between genetic variants in pre-miRNA and colorectal cancer risk in a Chinese population	23728616
Paz	2014	Mol Carcinog	Polyamines are oncometabolites that regulate the LIN28/let-7 pathway in colorectal cancer cells	23737330
Ahmed	2013	Cancer Genomics Proteomics	Diagnostic microRNA markers to screen for sporadic human colon cancer in stool: I. Proof of principle	23741026
Karaayvaz	2013	Cell Death Dis	miR-129 promotes apoptosis and enhances chemosensitivity to 5-fluorouracil in colorectal cancer	23744359
Li	2013	Mol Cell Biochem	Expression of miR-126 suppresses migration and invasion of colon cancer cells by targeting CXCR4	23744532
Yong	2013	BMC Cancer	Potentiality of a triple microRNA classifier: miR-193a-3p, miR-23a and miR-338-5p for early detection of colorectal cancer	23758639
Yuan	2013	Gastroenterology	Decreased levels of miR-224 and the passenger strand of miR-221 increase MBD2, suppressing maspin and promoting colorectal tumor growth and metastasis in mice	23770133
Chen	2013	Colorectal Dis	The prognostic significance of APC gene mutation and miR-21 expression in advanced-stage colorectal cancer	23773491
Kim	2013	Clin Exp Med	An essential microRNA maturing microprocessor complex component DGCR8 is up-regulated in colorectal carcinomas	23775303
Bullock	2013	Cell Death Dis	Pleiotropic actions of miR-21 highlight the critical role of deregulated stromal microRNAs during colorectal cancer progression	23788041
Zhang	2013	Gene	Meta-analysis of microRNA-183 family expression in human cancer studies comparing cancer tissues with noncancerous tissues	23791657
Chen	2013	Scand J Gastroenterol	Role of miR-19a targeting TNF-alpha in mediating ulcerative colitis	23795660
Weirauch	2013	Neoplasia	Functional role and therapeutic potential of the pim-1 kinase in colon carcinoma	23814490
Vicinus	2013	Oncol Rep	miR-21 and its target gene CCL20 are both highly overexpressed in the microenvironment of colorectal tumors: significance of their regulation	23817679
Schee	2013	PLoS One	Deep Sequencing the MicroRNA Transcriptome in Colorectal Cancer	23824282
Saxena	2013	Eur J Cancer	Aldose reductase inhibition suppresses colon cancer cell viability by modulating microRNA-21 mediated programmed cell death 4 (PDCD4) expression	23827854
Hansen	2013	Cell Oncol (Dordr)	Visualising and quantifying angiogenesis in metastatic colorectal cancer : A comparison of methods and their predictive value for chemotherapy response	23838926
Yang	2013	PLoS One	The functional significance of microRNA-29c in patients with colorectal cancer: a potential circulating biomarker for predicting early relapse	23840538
Liao	2013	Clin Cancer Res	microRNA-224 promotes cell proliferation and tumor growth in human colorectal cancer by repressing PHLPP1 and PHLPP2	23846336
Menigatti	2013	Oncogenesis	Epigenetic silencing of monoallelically methylated miRNA loci in precancerous colorectal lesions	23857251
Lou	2013	J Surg Oncol	Decreased expression of microRNA-625 is associated with tumor metastasis and poor prognosis in patients with colorectal cancer	23861214
Guo	2013	Mol Cancer	The regulation of Toll-like receptor 2 by miR-143 suppresses the invasion and migration of a subset of human colorectal carcinoma cells	23866094
Rohr	2013	PLoS One	High-throughput miRNA and mRNA sequencing of paired colorectal normal, tumor and metastasis tissues and bioinformatic modeling of miRNA-1 therapeutic applications	23874421
Li	2013	Asian Pac J Cancer Prev	MicroRNA-451 inhibits growth of human colorectal carcinoma cells via downregulation of Pi3k/Akt pathway	23886157
Roy	2013	PLoS One	Difluorinated-curcumin (CDF) restores PTEN expression in colon cancer cells by down-regulating miR-21	23894315
Chae	2013	Anticancer Res	A miR-146a polymorphism (rs2910164) predicts risk of and survival from colorectal cancer	23898084
Zhai	2013	Inflamm Bowel Dis	miR-106b fine tunes ATG16L1 expression and autophagic activity in intestinal epithelial HCT116 cells	23899543
Chen	2014	Cell Signal	MicroRNA-451 regulates AMPK/mTORC1 signaling and fascin1 expression in HT-29 colorectal cancer	23899558
Zhang	2013	Oncol Rep	Epigenetic silencing of miR-126 contributes to tumor invasion and angiogenesis in colorectal cancer	23900443
Yamada	2013	Transl Oncol	Role of Intracellular and Extracellular MicroRNA-92a in Colorectal Cancer	23908691
Hansen	2013	Br J Cancer	MicroRNA-126 and epidermal growth factor-like domain 7-an angiogenic couple of importance in metastatic colorectal cancer. Results from the Nordic ACT trial	23922111
Zhang	2013	PLoS One	Nicotinamide phosphoribosyl transferase (Nampt) is a target of microRNA-26b in colorectal cancer cells	23922874
Salendo	2013	Radiother Oncol	Identification of a microRNA expression signature for chemoradiosensitivity of colorectal cancer cells, involving miRNAs-320a, -224, -132 and let7g	23932154
Tsai	2013	Transl Res	Clinical significance of microRNA-148a in patients with early relapse of stage II stage and III colorectal cancer after curative resection	23933284
Takwi	2014	Oncogene	miR-137 regulates the constitutive androstane receptor and modulates doxorubicin sensitivity in parental and doxorubicin-resistant neuroblastoma cells	23934188
Luu	2013	PLoS One	TP53 and let-7a micro-RNA regulate K-Ras activity in HCT116 colorectal cancer cells	23936455
Kanematsu	2014	Gene	Screening for possible miRNA-mRNA associations in a colon cancer cell line	23939471
Zhang	2013	PLoS One	MiR-124 suppresses growth of human colorectal cancer by inhibiting STAT3	23940556
Zhang	2013	Cancer Res	miR-153 supports colorectal cancer progression via pleiotropic effects that enhance invasion and chemotherapeutic resistance	23950211
Koga	2013	Cancer Epidemiol Biomarkers Prev	Fecal miR-106a is a useful marker for colorectal cancer patients with false-negative results in immunochemical fecal occult blood test	23950216
Kumazaki	2013	J Nutr Biochem	Anti-cancer effects of naturally occurring compounds through modulation of signal transduction and miRNA expression in human colon cancer cells	23954321
Wang	2013	Eur J Cancer	miR-133a represses tumour growth and metastasis in colorectal cancer by targeting LIM and SH3 protein 1 and inhibiting the MAPK pathway	23968734
Menendez	2013	J Surg Oncol	Prognostic implications of serum microRNA-21 in colorectal cancer	23970420
Pan	2014	Tumour Biol	A let-7 KRAS rs712 polymorphism increases colorectal cancer risk	23975373
Toiyama	2014	Ann Surg	Serum miR-200c is a novel prognostic and metastasis-predictive biomarker in patients with colorectal cancer	23982750
Pizzini	2013	BMC Genomics	Impact of microRNAs on regulatory networks and pathways in human colorectal carcinogenesis and development of metastasis	23987127
Ma	2013	PLoS One	MicroRNA-34a mediates the autocrine signaling of PAR2-activating proteinase and its role in colonic cancer cell proliferation	23991105
Banerjee	2013	Carcinogenesis	Pomegranate polyphenolics suppressed azoxymethane-induced colorectal aberrant crypt foci and inflammation: possible role of miR-126/VCAM-1 and miR-126/PI3K/AKT/mTOR	23996930
Siemens	2013	Oncotarget	Repression of c-Kit by p53 is mediated by miR-34 and is associated with reduced chemoresistance, migration and stemness	24009080
Gopalan	2014	Mol Carcinog	Regulation of microRNA-1288 in colorectal cancer: altered expression and its clinicopathological significance	24009195
Kanaan	2013	Ann Surg	A plasma microRNA panel for detection of colorectal adenomas: a step toward more precise screening for colorectal cancer	24022433
Zhang	2014	Dig Dis Sci	MicroRNA-92a functions as an oncogene in colorectal cancer by targeting PTEN	24026406
Sreevalsan	2013	Mol Cancer Ther	The cannabinoid WIN 55,212-2 decreases specificity protein transcription factors and the oncogenic cap protein eIF4E in colon cancer cells	24030632
Lu	2014	Gastroenterology	MIR106B and MIR93 prevent removal of bacteria from epithelial cells by disrupting ATG16L1-mediated autophagy	24036151
Pardini	2013	Clin Cancer Res	Variation within 3'-UTRs of base excision repair genes and response to therapy in colorectal cancer patients: A potential modulation of microRNAs binding	24036853
Qian	2013	World J Surg	Prognostic significance of microRNA-16 expression in human colorectal cancer	24045965
Takahashi	2014	Ann Surg Oncol	Up-regulation of NEK2 by microRNA-128 methylation is associated with poor prognosis in colorectal cancer	24046120
Qin	2013	Neoplasma	MicroRNA-191 correlates with poor prognosis of colorectal carcinoma and plays multiple roles by targeting tissue inhibitor of metalloprotease 3	24050546
Amodeo	2013	Expert Opin Ther Targets	Effects of anti-miR-182 on TSP-1 expression in human colon cancer cells: there is a sense in antisense?	24053448
Hamara	2013	Mol Biol Rep	Alterations in expression profile of iron-related genes in colorectal cancer	24078156
Gao	2013	Asian Pac J Cancer Prev	Effect of miR27a on proliferation and invasion in colonic cancer cells	24083724
Zhou	2013	Asian Pac J Cancer Prev	Limited diagnostic value of microRNAs for detecting colorectal cancer: a meta-analysis	24083729
Iliou	2013	Oncogene	Impaired DICER1 function promotes stemness and metastasis in colon cancer	24096488
Pichler	2014	J Clin Pathol	miR-181a is associated with poor clinical outcome in patients with colorectal cancer treated with EGFR inhibitor	24098024
Kjersem	2014	Mol Oncol	Plasma microRNAs predicting clinical outcome in metastatic colorectal cancer patients receiving first-line oxaliplatin-based treatment	24119443
Oue	2014	Int J Cancer	High miR-21 expression from FFPE tissues is associated with poor survival and response to adjuvant chemotherapy in colon cancer	24122631
Wu	2013	Genes Chromosomes Cancer	The relationship between and clinical significance of MicroRNA-32 and phosphatase and tensin homologue expression in colorectal cancer	24123284
Poudyal	2013	PLoS One	A key role of microRNA-29b for the suppression of colon cancer cell migration by American ginseng	24130681
Hu	2014	Tumour Biol	Association between microRNA genetic variants and susceptibility to colorectal cancer in Chinese population	24136745
Madison	2013	Genes Dev	LIN28B promotes growth and tumorigenesis of the intestinal epithelium via Let-7	24142874
Tan	2013	Asian Pac J Trop Med	Screening of differentially expressed microRNA in ulcerative colitis related colorectal cancer	24144030
Zhou	2014	Mol Oncol	miR-203 induces oxaliplatin resistance in colorectal cancer cells by negatively regulating ATM kinase	24145123
Ju	2014	Stem Cell Res	Maintenance of the stemness in CD44(+) HCT-15 and HCT-116 human colon cancer cells requires miR-203 suppression	24145190
Ferraro	2014	Epigenetics	Epigenetic regulation of miR-21 in colorectal cancer: ITGB4 as a novel miR-21 target and a three-gene network (miR-21-ITGBeta4-PDCD4) as predictor of metastatic tumor potential	24149370
Zhou	2014	Eur J Gastroenterol Hepatol	Overexpression of microRNA-183 in human colorectal cancer and its clinical significance	24150523
Fu	2014	J Cell Physiol	MicroRNA-200b stimulates tumour growth in TGFBR2-null colorectal cancers by negatively regulating p27/kip1	24151081
Fujiya	2013	Oncogene	microRNA-18a induces apoptosis in colon cancer cells via the autophagolysosomal degradation of oncogenic heterogeneous nuclear ribonucleoprotein A1	24166503
Long	2013	J Transl Med	Down-regulation of miR-138 promotes colorectal cancer metastasis via directly targeting TWIST2	24171926
Li	2014	Dig Dis Sci	PAX6, a novel target of microRNA-7, promotes cellular proliferation and invasion in human colorectal cancer cells	24185687
Hahn	2013	EMBO J	SNAIL and miR-34a feed-forward regulation of ZNF281/ZBP99 promotes epithelial-mesenchymal transition	24185900
Yuan	2014	Oncol Rep	Proteomic analysis reveals that MAEL, a component of nuage, interacts with stress granule proteins in cancer cells	24189637
Liu	2014	Int J Oncol	MicroRNA-126 functions as a tumor suppressor in colorectal cancer cells by targeting CXCR4 via the AKT and ERK1/2 signaling pathways	24189753
Qin	2014	Neoplasma	MicroRNA-191 correlates with poor prognosis of colorectal carcinoma and plays multiple roles by targeting tissue inhibitor of metalloprotease 3	24195505
Colangelo	2013	Neoplasia	MicroRNA-130b promotes tumor development and is associated with poor prognosis in colorectal cancer	24204200
Stadthagen	2013	PLoS Genet	Loss of miR-10a activates lpo and collaborates with activated Wnt signaling in inducing intestinal neoplasia in female mice	24204315
Geng	2013	Oncogene	MicroRNA-192 suppresses liver metastasis of colon cancer	24213572
Moshammer	2014	Int J Clin Pharmacol Ther	microRNA expression profiles distinguish colorectal cancer patients in two regions of Austria	24216143
Moshammer	2014	Int J Clin Pharmacol Ther	Exosomal microRNA transfer varies with specific microRNAs functional in colorectal cancer and cellular differentiation	24219968
Sun	2014	OMICS	miR-429 identified by dynamic transcriptome analysis is a new candidate biomarker for colorectal cancer prognosis	24237355
Zhang	2013	Lancet Oncol	Prognostic and predictive value of a microRNA signature in stage II colon cancer: a microRNA expression analysis	24239208
Xin	2014	Mol Cell Biochem	miR-154 suppresses colorectal cancer cell growth and motility by targeting TLR2	24242044
Nosho	2014	Carcinogenesis	Association of microRNA-31 with BRAF mutation, colorectal cancer survival and serrated pathway	24242331
Oneyama	2013	PLoS One	MiR-424/503-mediated Rictor upregulation promotes tumor progression	24244675
Furukawa	2013	PLoS One	The miR-1-NOTCH3-Asef pathway is important for colorectal tumor cell migration	24244701
Hossain	2013	Stat Appl Genet Mol Biol	Estimation of weighted log partial area under the ROC curve and its application to MicroRNA expression data	24246291
Xu	2014	Oncol Rep	miR-146a gene polymorphism rs2910164 and the risk of digestive tumors: A meta-analysis of 21 case-control studies	24247819
Peng	2014	Tumour Biol	Overexpression of miR-145 increases the sensitivity of vemurafenib in drug-resistant colo205 cell line	24248543
Shang	2014	J Cell Biochem	MicroRNA-23a antisense enhances 5-fluorouracil chemosensitivity through APAF-1/caspase-9 apoptotic pathway in colorectal cancer cells	24249161
Zhao	2014	Carcinogenesis	miR-320a suppresses colorectal cancer progression by targeting Rac1	24265291
Xia	2013	PLoS One	Prognostic role of microRNA-21 in colorectal cancer: a meta-analysis	24265822
Qin	2014	FEBS Lett	MicroRNA-221 promotes colorectal cancer cell invasion and metastasis by targeting RECK	24269686
Deng	2014	Biochem Biophys Res Commun	Targeting miR-21 enhances the sensitivity of human colon cancer HT-29 cells to chemoradiotherapy in vitro	24275137
Xue	2014	Jpn J Clin Oncol	MicroRNA-338-3p inhibits colorectal carcinoma cell invasion and migration by targeting smoothened	24277750
Ma	2013	PLoS One	Association between microRNA polymorphisms and cancer risk based on the findings of 66 case-control studies	24278149
Tang	2014	Br J Cancer	MicroRNA-29a promotes colorectal cancer metastasis by regulating matrix metalloproteinase 2 and E-cadherin via KLF4	24281002
Crowley	2014	Hum Mutat	Targeted knock-in of the polymorphism rs61764370 does not affect KRAS expression but reduces let-7 levels	24282149
Shi	2014	Cancer Res	p53-induced miR-15a/16-1 and AP4 form a double-negative feedback loop to regulate epithelial-mesenchymal transition and metastasis in colorectal cancer	24285725
Li	2014	Med Oncol	The expression of miR-25 is increased in colorectal cancer and is associated with patient prognosis	24293092
Liao	2014	J Pathol	MicroRNA-30b functions as a tumour suppressor in human colorectal cancer by targeting KRAS, PIK3CD and BCL2	24293274
Yu	2013	Int J Clin Exp Pathol	Decreased expression of miR-218 is associated with poor prognosis in patients with colorectal cancer	24294377
Chuang	2014	Inflamm Bowel Dis	NOD2 expression is regulated by microRNAs in colonic epithelial HCT116 cells	24297055
Zhang	2014	Anticancer Drugs	Circulating microRNA expressions in colorectal cancer as predictors of response to chemotherapy	24304648
Chen	2014	Med Oncol	Predicting distant metastasis and chemoresistance using plasma miRNAs	24310813
Zhou	2013	PLoS One	Down-regulation of miR-126 is associated with colorectal cancer cells proliferation, migration and invasion by targeting IRS-1 via the AKT and ERK1/2 signaling pathways	24312276
Sugihara	2013	PLoS One	Identification of miR-30e* regulation of Bmi1 expression mediated by tumor-associated macrophages in gastrointestinal cancer	24312366
Li	2013	PLoS One	The association between two microRNA variants (miR-499, miR-149) and gastrointestinal cancer risk: a meta-analysis	24312386
Wang	2014	Clin Cancer Res	microRNA-202-3p inhibits cell proliferation by targeting ADP-ribosylation factor-like 5A in human colorectal carcinoma	24327274
Duan	2013	Mol Cancer	miR-133b, a muscle-specific microRNA, is a novel prognostic marker that participates in the progression of human colorectal cancer via regulation of CXCR4 expression	24330809
Oh	2014	Oncol Rep	Polymorphisms of the pri-miR-34b/c promoter and TP53 codon 72 are associated with risk of colorectal cancer	24337371
Wu	2014	Mol Cell Biochem	MicroRNA-135b regulates metastasis suppressor 1 expression and promotes migration and invasion in colorectal cancer	24343340
Zheng	2013	PLoS One	Identification and validation of reference genes for qPCR detection of serum microRNAs in colorectal adenocarcinoma patients	24349425
Zhang	2014	Dig Dis Sci	Dysregulation of microRNA-34a expression in colorectal cancer inhibits the phosphorylation of FAK via VEGF	24370784
Qiu	2014	Tumour Biol	MicroRNA-497 and bufalin act synergistically to inhibit colorectal cancer metastasis	24375248
Gong	2014	Tumour Biol	A genetic variant in microRNA target site of TGF-beta signaling pathway increases the risk of colorectal cancer in a Chinese population	24375256
Bojmar	2013	PLoS One	The role of microRNA-200 in progression of human colorectal and breast cancer	24376848
Yang	2013	PLoS One	Elevated microRNA-31 expression regulates colorectal cancer progression by repressing its target gene SATB2	24386467
Hong	2014	BMB Rep	PER3, a novel target of miR-103, plays a suppressive role in colorectal cancer in vitro	24393525
Chen	2014	Oncol Lett	Increased miR-449a expression in colorectal carcinoma tissues is inversely correlated with serum carcinoembryonic antigen	24396489
Wan	2014	Clin Transl Oncol	Effects of common polymorphisms rs2910164 in miR-146a and rs11614913 in miR-196a2 on susceptibility to colorectal cancer: a systematic review meta-analysis	24399071
Shivapurkar	2014	PLoS One	Recurrence of early stage colon cancer predicted by expression pattern of circulating microRNAs	24400111
Sun	2014	Mol Cell Biochem	MiR-429 inhibits cells growth and invasion and regulates EMT-related marker genes by targeting Onecut2 in colorectal carcinoma	24402783
Xue	2013	World J Gastroenterol	Anti-miRNA-221 sensitizes human colorectal carcinoma cells to radiation by upregulating PTEN	24409057
Li	2014	Eur J Cancer	Clinical and biological significance of miR-378a-3p and miR-378a-5p in colorectal cancer	24412052
Zanutto	2014	Br J Cancer	Circulating miR-378 in plasma: a reliable, haemolysis-independent biomarker for colorectal cancer	24423916
Song	2014	Front Genet	The anti-miR21 antagomir, a therapeutic tool for colorectal cancer, has a potential synergistic effect by perturbing an angiogenesis-associated miR30	24427170
Zhang	2014	Mol Med Rep	MiR224 promotes colorectal cancer cells proliferation via downregulation of P21WAF1/CIP1	24430932
Wang	2014	Biochem Biophys Res Commun	MicroRNA-375 inhibits colorectal cancer growth by targeting PIK3CA	24440701
Liu	2014	Cancer Epidemiol	MicroRNA-451 suppresses tumor cell growth by down-regulating IL6R gene expression	24445140
Akao	2014	Int J Mol Sci	Extracellular disposal of tumor-suppressor miRs-145 and -34a via microvesicles and 5-FU resistance of human colon cancer cells	24447928
Takeyama	2014	Mol Cancer Ther	Decreased miR-340 expression in bone marrow is associated with liver metastasis of colorectal cancer	24448820
Lee	2014	PLoS One	MicroRNA-147 induces a mesenchymal-to-epithelial transition (MET) and reverses EGFR inhibitor resistance	24454732
Huang	2014	PLoS One	E2A predicts prognosis of colorectal cancer patients and regulates cancer cell growth by targeting miR-320a	24454819
Chen	2013	Asian Pac J Cancer Prev	Serum miR-19a predicts resistance to FOLFOX chemotherapy in advanced colorectal cancer cases	24460313
Huang	2014	Biochem Biophys Res Commun	Knockdown of astrocyte elevated gene-1 inhibits tumor growth and modifies microRNAs expression profiles in human colorectal cancer cells	24462870
Josse	2014	Am J Physiol Gastrointest Liver Physiol	Identification of a microRNA landscape targeting the PI3K/Akt signaling pathway in inflammation-induced colorectal carcinogenesis	24464560
Zhu	2014	Hum Immunol	MiR-20b, -21, and -130b inhibit PTEN expression resulting in B7-H1 over-expression in advanced colorectal cancer	24468585
Zhao	2014	PLoS One	Microrna 130b suppresses migration and invasion of colorectal cancer cells through downregulation of integrin beta1	24498407
Cappuzzo	2014	Clin Colorectal Cancer	MicroRNA signature in metastatic colorectal cancer patients treated with anti-EGFR monoclonal antibodies	24503111
Pichler	2014	Br J Cancer	MiR-200a regulates epithelial to mesenchymal transition-related gene expression and determines prognosis in colorectal cancer patients	24504363
Diaz	2014	J Surg Oncol	Role of miR-200 family members in survival of colorectal cancer patients treated with fluoropyrimidines	24510588
Chen	2014	Cancer Biol Ther	MicroRNA-31 contributes to colorectal cancer development by targeting factor inhibiting HIF-1alpha (FIH-1)	24521875
Li	2014	Asian Pac J Cancer Prev	A genetic variant in MiR-146a modifies digestive system cancer risk: a meta-analysis	24528016
Liu	2014	Genes Chromosomes Cancer	Low expression of microRNA-126 is associated with poor prognosis in colorectal cancer	24532280
Sakai	2014	Cancer Sci	MKK7 mediates miR-493-dependent suppression of liver metastasis of colon cancer cells	24533778
Zhang	2014	BMC Cancer	MiR-378 is an independent prognostic factor and inhibits cell growth and invasion in colorectal cancer	24555885
Rubie	2014	J Transl Med	Chemokine receptor CCR6 expression is regulated by miR-518a-5p in colorectal cancer cells	24559209
Hwang	2014	Nat Cell Biol	MicroRNA-146a directs the symmetric division of Snail-dominant colorectal cancer stem cells	24561623
Chen	2013	BMC Genomics	Co-modulated behavior and effects of differentially expressed miRNA in colorectal cancer	24564330
Du	2014	Asian Pac J Cancer Prev	Associations of single nucleotide polymorphisms in miR-146a, miR-196a, miR-149 and miR-499 with colorectal cancer susceptibility	24568449
Wu	2014	Med Oncol	Detection of miR-34a and miR-34b/c in stool sample as potential screening biomarkers for noninvasive diagnosis of colorectal cancer	24573638
Zhao	2014	Biochem J	miR-30b regulates migration and invasion of human colorectal cancer via SIX1	24593661
Ando	2014	J Control Release	Advanced cancer therapy by integrative antitumor actions via systemic administration of miR-499	24593893
Lin	2014	Br J Cancer	TAp63 suppress metastasis via miR-133b in colon cancer cells	24594999
Du	2013	Cancer Biomark	Association between rs11614913 polymorphism in miR-196a2 and colorectal cancer risk: a meta-analysis	24595083
Rapti	2014	Clin Chem Lab Med	Enhanced miR-182 transcription is a predictor of poor overall survival in colorectal adenocarcinoma patients	24615484
Chen	2014	Hepatology	Identification of MicroRNA-214 as a negative regulator of colorectal cancer liver metastasis by way of regulation of fibroblast growth factor receptor 1 expression	24616020
Bhangu	2014	Colorectal Dis	The role of epithelial mesenchymal transition and resistance to neoadjuvant therapy in locally advanced rectal cancer	24617665
Sun	2014	Int J Mol Sci	The pro-apoptotic role of the regulatory feedback loop between miR-124 and PKM1/HNF4alpha in colorectal cancer cells	24619225
Peng	2014	Oncol Rep	MicroRNA-100 regulates SW620 colorectal cancer cell proliferation and invasion by targeting RAP1B	24626817
Dews	2014	J Natl Cancer Inst	Masking epistasis between MYC and TGF-beta pathways in antiangiogenesis-mediated colon cancer suppression	24627270
Panza	2014	Biochim Biophys Acta	Peroxisome proliferator-activated receptor gamma-mediated induction of microRNA-145 opposes tumor phenotype in colorectal cancer	24631504
Qu	2014	PLoS One	Hypoxia-inducible MiR-210 is an independent prognostic factor and contributes to metastasis in colorectal cancer	24632577
Wang	2015	Oncogene	Altered p53 regulation of miR-148b and p55PIK contributes to tumor progression in colorectal cancer.	24632606
Rokavec	2014	J Clin Invest	IL-6R/STAT3/miR-34a feedback loop promotes EMT-mediated colorectal cancer invasion and metastasis	24642471
Feng	2014	Br J Cancer	MicroRNA-145 inhibits tumour growth and metastasis in colorectal cancer by targeting fascin-1	24642628
Wang	2013	Biomed Rep	A functional polymorphism rs11614913 in microRNA-196a2 is associated with an increased risk of colorectal cancer although not with tumor stage and grade	24649020
Akahane	2013	Mol Clin Oncol	Clinicopathological and prognostic significance of the microRNA processing enzyme DICER1 mRNA expression in colorectal cancer patients	24649159
Yin	2014	Chin J Cancer Res	Differential expression of serum miR-126, miR-141 and miR-21 as novel biomarkers for early detection of liver metastasis in colorectal cancer	24653631
Lu	2014	Clin Cancer Res	Regulation of colorectal carcinoma stemness, growth, and metastasis by an miR-200c-Sox2-negative feedback loop mechanism	24658157
Cougnoux	2014	Gut	Bacterial genotoxin colibactin promotes colon tumour growth by inducing a senescence-associated secretory phenotype	24658599
Jiang	2014	Am J Pathol	Quantitatively controlling expression of miR-17~92 determines colon tumor progression in a mouse tumor model	24681249
Chen	2014	Tumour Biol	The roles of miR-200c in colon cancer and associated molecular mechanisms	24682933
Wei	2014	FEBS Lett	miR-181a mediates metabolic shift in colon cancer cells via the PTEN/AKT pathway	24685694
Wu	2014	Clin Cancer Res	Identification of microRNA-135b in stool as a potential noninvasive biomarker for colorectal cancer and adenoma	24691020
Wang	2014	Cancer Prev Res (Phila)	miR-194 as a predictor for adenoma recurrence in patients with advanced colorectal adenoma after polypectomy	24691499
Zhang	2014	PLoS One	MiR-124 Radiosensitizes human colorectal cancer cells by targeting PRRX1	24705396
Wang	2014	PLoS One	Identification of a circulating microRNA signature for colorectal cancer detection	24709885
Hu	2014	Dig Dis Sci	MiR-199a-5p loss up-regulated DDR1 aggravated colorectal cancer by activating epithelial-to-mesenchymal transition related signaling	24711074
Parlayan	2014	Asian Pac J Cancer Prev	Association analysis of single nucleotide polymorphisms in miR-146a and miR-196a2 on the prevalence of cancer in elderly Japanese: a case-control study	24716941
Sha	2014	Clin Cancer Res	Association Study of the let-7 miRNA-Complementary Site Variant in the 3' Untranslated Region of the KRAS Gene in Stage III Colon Cancer (NCCTG N0147 Clinical Trial)	24727325
Feist	2014	Int J Colorectal Dis	Can hyperthermic intraperitoneal chemotherapy efficiency be improved by blocking the DNA repair factor COP9 signalosome?	24728517
Olivo-Marston	2014	PLoS One	Effects of calorie restriction and diet-induced obesity on murine colon carcinogenesis, growth and inflammatory factors, and microRNA expression	24732966
Valeri	2014	Cancer Cell	MicroRNA-135b promotes cancer progression by acting as a downstream effector of oncogenic pathways in colon cancer	24735923
Zhang	2014	Mol Med Rep	miR20a is an independent prognostic factor in colorectal cancer and is involved in cell metastasis	24737193
Mao	2014	Tumour Biol	Association of a genetic variant in microRNA-146a with risk of colorectal cancer: a population-based case-control study	24740563
Xu	2014	PLoS One	Identification of miRNAs differentially expressed in clinical stages of human colorectal carcinoma-an investigation in Guangzhou, China	24743265
Ak	2014	J Surg Res	MicroRNA expression patterns of tumors in early-onset colorectal cancer patients	24746948
Ito	2014	Int J Cancer	MicroRNA-31 expression in relation to BRAF mutation, CpG island methylation and colorectal continuum in serrated lesions	24752710
Vymetalkova	2014	Mutagenesis	Variations in mismatch repair genes and colorectal cancer risk and clinical outcome	24755277
Ji	2014	Mol Cancer	MicroRNA-181a promotes tumor growth and liver metastasis in colorectal cancer by targeting the tumor suppressor WIF-1	24755295
Cristobal	2014	Int J Colorectal Dis	Downregulation of miR-214 is specific of liver metastasis in colorectal cancer and could play a role determining the metastatic niche	24760176
Ye	2014	Cell Biochem Biophys	SNPs in MicroRNA-Binding Sites in the ITGB1 and ITGB3 3'-UTR Increase Colorectal Cancer Risk	24777809
Xiong	2014	Life Sci	Correlation of over-expressions of miR-21 and Notch-1 in human colorectal cancer with clinical stages	24780321
Zhang	2014	Mol Cancer Ther	MicroRNA-26b Represses Colon Cancer Cell Proliferation by Inhibiting Lymphoid Enhancer Factor 1 Expression	24785257
Wang	2014	Mol Med Rep	MicroRNA-195 inhibits colorectal cancer cell proliferation, colony-formation and invasion through targeting CARMA3	24787958
Tsikitis	2014	Am J Surg	Differential expression of microRNA-320a, -145, and -192 along the continuum of normal mucosa to high-grade dysplastic adenomas of the colorectum	24791633
Li	2014	Biotechnol Lett	miR-155 regulates the proliferation and cell cycle of colorectal carcinoma cells by targeting E2F2	24793496
Omrane	2014	Biomed Res Int	MicroRNAs 146a and 147b biomarkers for colorectal tumor's localization	24800242
Ke	2014	Dis Markers	MicroRNA-224 suppresses colorectal cancer cell migration by targeting Cdc42	24817781
Zhang	2014	Oncol Rep	MicroRNA-223 functions as an oncogene in human colorectal cancer cells	24819398
Sun	2014	Chin Med J (Engl)	Relationship between miRNA-338-3p expression and progression and prognosis of human colorectal carcinoma	24824250
Ueda	2014	Dig Dis Sci	DNA Methylation of MicroRNA-124a Is a Potential Risk Marker of Colitis-Associated Cancer in Patients with Ulcerative Colitis	24825593
Geng	2014	Int J Mol Sci	MicroRNA-103 promotes colorectal cancer by targeting tumor suppressor DICER and PTEN	24828205
Sun	2014	Med Oncol	MicroRNA-335 inhibits invasion and metastasis of colorectal cancer by targeting ZEB2	24829139
Lin	2014	Carcinogenesis	MicroRNA-21 promotes tumour malignancy via increased nuclear translocation of beta-catenin and predicts poor outcome in APC-mutated but not in APC-wild-type colorectal cancer	24832083
Phua	2014	Oncol Rep	Global fecal microRNA profiling in the identification of biomarkers for colorectal cancer screening among Asians	24841830
Chen	2014	J Mol Endocrinol	miR-135a-5p inhibits 3T3-L1 adipogenesis through activation of canonical Wnt/beta-catenin signaling	24850830
Kumazaki	2014	Phytomedicine	Propolis cinnamic acid derivatives induce apoptosis through both extrinsic and intrinsic apoptosis signaling pathways and modulate of miRNA expression	24854570
Chivukula	2014	Cell	An essential mesenchymal function for miR-143/145 in intestinal epithelial regeneration	24855947
Li	2014	Nat Med	Oncogenic transformation of diverse gastrointestinal tissues in primary organoid culture	24859528
Li	2014	Int J Oncol	Differential expression of miRNAs in colon cancer between African and Caucasian Americans: implications for cancer racial health disparities	24865442
Wang	2014	Asian Pac J Cancer Prev	How to explain the contradiction of microRNA 200c expression and survival in solid tumors? A meta-analysis	24870778
Xiang	2014	Asian Pac J Cancer Prev	MiR-133b acts as a tumor suppressor and negatively regulates TBPL1 in colorectal cancer cells	24870791
Chen	2014	Cell Rep	Dysregulation of the miR-324-5p-CUEDC2 axis leads to macrophage dysfunction and is associated with colon cancer	24882011
Xiao	2014	Oncogene	MicroRNA-885-3p inhibits the growth of HT-29 colon cancer cell xenografts by disrupting angiogenesis via targeting BMPR1A and blocking BMP/Smad/Id1 signaling	24882581
Yang	2014	J Transl Med	microRNA-182 targets special AT-rich sequence-binding protein 2 to promote colorectal cancer proliferation and metastasis	24884732
Ma	2014	Mol Cancer	Loss of miR-638 in vitro promotes cell invasion and a mesenchymal-like transition by influencing SOX2 expression in colorectal carcinoma cells	24885288
Zhang	2014	Mol Cancer	microRNA-139-5p exerts tumor suppressor function by targeting NOTCH1 in colorectal cancer	24885920
Liang	2014	Int J Oncol	Deep sequencing reveals complex mechanisms of microRNA deregulation in colorectal cancer	24889194
Langevin	2014	Cancer Med	Let-7 microRNA-binding-site polymorphism in the 3'UTR of KRAS and colorectal cancer outcome: a systematic review and meta-analysis	24890702
Gonzalez-Vallinas	2014	PLoS One	Expression of microRNA-15b and the glycosyltransferase GCNT3 correlates with antitumor efficacy of Rosemary diterpenes in colon and pancreatic cancer	24892299
Christensen	2014	PLoS One	Functional screening identifies miRNAs influencing apoptosis and proliferation in colorectal cancer	24892549
Wang	2014	Biomed Res Int	Multiple regression analysis of mRNA-miRNA associations in colorectal cancer pathway	24895601
He	2014	Cell Biochem Biophys	Overexpression of MicroRNA-122 Re-sensitizes 5-FU-Resistant Colon Cancer Cells to 5-FU Through the Inhibition of PKM2 In Vitro and In Vivo	24898807
Xia	2014	Oncol Rep	miR-5000-3p, miR-5009-3P and miR-552: Potential microRNA biomarkers of side population cells in colon cancer	24898979
Park	2014	Mol Ther	KITENIN-targeting MicroRNA-124 Suppresses Colorectal Cancer Cell Motility and Tumorigenesis	24909917
Fang	2014	Oncotarget	MicroRNA-17-5p promotes chemotherapeutic drug resistance and tumour metastasis of colorectal cancer by repressing PTEN expression	24912422
Zheng	2014	World J Gastroenterol	miR-132 inhibits colorectal cancer invasion and metastasis via directly targeting ZEB2	24914372
Cristobal	2014	J Surg Oncol	Deregulation of miR-200b, miR-200c and miR-429 indicates its potential relevant role in patients with colorectal cancer liver metastasis	24916918
Sun	2014	Onco Targets Ther	Clinical significance of promoter region hypermethylation of microRNA-148a in gastrointestinal cancers	24920927
Drusco	2014	PLoS One	MicroRNA Profiles Discriminate among Colon Cancer Metastasis	24921248
Liu	2014	Gastroenterology	A microRNA 221- and 222-Mediated Feedback Loop, via PDLIM2, Maintains Constitutive Activation of NFkappaB and STAT3 in Colorectal Cancer Cells	24931456
Link	2014	PLoS One	MicroRNA miR-J1-5p as a potential Biomarker for JC Virus Infection in the Gastrointestinal Tract	24932487
Wang	2014	Cancer Biomark	Associations between hsa-miR-603 polymorphism, lifestyle-related factors and colorectal cancer risk	24934365
Chen	2014	BMC Cancer	MicroRNA-26a regulates glucose metabolism by direct targeting PDHX in colorectal cancer cells	24935220
Orang	2014	Asian Pac J Cancer Prev	Diagnostic and Prognostic Value of miR-205 in Colorectal Cancer	24935592
Cui	2014	Cancer Cell Int	Hsa-miR-574-5p negatively regulates MACC-1 expression to suppress colorectal cancer liver metastasis	24936152
Wagner	2014	Mol Genet Genomics	MicroRNA target prediction: theory and practice	24938624
Schou	2014	PLoS One	miR-345 in Metastatic Colorectal Cancer: A Non-Invasive Biomarker for Clinical Outcome in Non-KRAS Mutant Patients Treated with 3rd Line Cetuximab and Irinotecan	24940606
Bao	2014	PLoS One	MicroRNA Profiling in Muc2 Knockout Mice of Colitis-Associated Cancer Model Reveals Epigenetic Alterations during Chronic Colitis Malignant Transformation	24941171
Shen	2014	FEBS J	A Post-Transcriptional Regulation of Tumor Suppressor MiR-139-5p and A Network of MiR-139-5p Mediated mRNAs Interactions in Colorectal Cancer	24942287
Bai	2014	Mol Biosyst	Integrating analysis reveals microRNA-mediated pathway crosstalk among Crohn's disease, ulcerative colitis and colorectal cancer	24949825
Chu	2014	Tumour Biol	MicroRNA-630 is a prognostic marker for patients with colorectal cancer	24981248
Mariani	2014	PLoS One	Integrated multidimensional analysis is required for accurate prognostic biomarkers in colorectal cancer	24988459
Yong	2014	Int J Mol Sci	The involvement of miR-23a/APAF1 regulation axis in colorectal cancer	24992592
Yamaguchi	2014	Oncology	Underexpression of miR-126 and miR-20b in hereditary and nonhereditary colorectal tumors	24994098
Yuan	2014	PLoS One	Up-Regulation of MicroRNA-145 Associates with Lymph Node Metastasis in Colorectal Cancer	25019299
Li	2014	Eur Rev Med Pharmacol Sci	Meta-analysis of the differentially expressed colorectal cancer-related microRNA expression profiles	25027346
Wang	2014	Int J Clin Exp Pathol	Increased expression of miRNA-182 in colorectal carcinoma: an independent and tissue-specific prognostic factor	25031782
Yang	2014	Asian Pac J Cancer Prev	MicroRNAs as promising biomarkers for tumor-staging: evaluation of MiR21 MiR155 MiR29a and MiR92a in predicting tumor stage of rectal cancer	25040971
Wu	2014	Cell Signal	PKM2 depletion induces the compensation of glutaminolysis through beta-catenin/c-Myc pathway in tumor cells	25041845
Hansen	2014	Br J Cancer	Redefining high-risk patients with stage II colon cancer by risk index and microRNA-21: results from a population-based cohort	25051407
Cristobal	2014	Br J Cancer	Comment on 'TAp63 suppress metastasis via miR-133b in colon cancer cells'	25058351
Maqbool	2014	Microrna	Mutations in MicroRNA Genes and Their Binding Sites are Infrequently Associated with Human Colorectal Cancer in the Kashmiri Population	25069446
Wang	2014	BMC Bioinformatics	Inferring the perturbed microRNA regulatory networks from gene expression data using a network propagation based method	25069957
Ellermeier	2014	Anticancer Res	Prognostic microRNA expression signature from examination of colorectal primary and metastatic tumors	25075017
Wang	2014	Diagn Pathol	Association between miR-27a genetic variants and susceptibility to colorectal cancer	25078482
Kim	2015	J Cancer Res Clin Oncol	Genetic variation in microRNA-binding site and prognosis of patients with colorectal cancer	25079514
Jinushi	2014	Cancer Med	Low expression levels of microRNA-124-5p correlated with poor prognosis in colorectal cancer via targeting of SMC4	25081869
Humphreys	2014	Cancer Prev Res (Phila)	Dietary manipulation of oncogenic microRNA expression in human rectal mucosa: a randomized trial	25092886
Wan	2014	Dis Markers	The clinicopathological significance of miR-133a in colorectal cancer	25104873
Perilli	2014	Oncotarget	Circulating miR-182 is a biomarker of colorectal adenocarcinoma progression	25115394
Ben-David	2014	Cancer Res	Transcriptional dynamics in colorectal carcinogenesis: new insights into the role of c-Myc and miR17 in benign to cancer transformation	25125661
Zhang	2014	Biomed Res Int	Genome-wide uncovering of STAT3-mediated miRNA expression profiles in colorectal cancer cell lines	25126546
Gopalan	2015	Exp Cell Res	Downregulation of microRNA-498 in colorectal cancers and its cellular effects	25128149
Hansen	2014	Mol Cancer Ther	Epidermal growth factor-like domain 7 predicts response to first-line chemotherapy and bevacizumab in patients with metastatic colorectal cancer	25140000
Ahangari	2014	Med Oncol	A miRNA-binding site single nucleotide polymorphism in the 3'-UTR region of the NOD2 gene is associated with colorectal cancer	25148897
Bao	2014	PLoS One	Tumor suppressor microRNA-27a in colorectal carcinogenesis and progression by targeting SGPP1 and Smad2	25166914
Wang	2014	World J Gastroenterol	Decreased expression of miR-133a correlates with poor prognosis in colorectal cancer patients	25170220
Zhou	2014	Int J Mol Med	Angiopoietin-like protein 2 negatively regulated by microRNA-25 contributes to the malignant progression of colorectal cancer	25174582
Basati	2014	Med Oncol	Elevated level of microRNA-21 in the serum of patients with colorectal cancer	25178939
Zhang	2014	Cancer Epidemiol Biomarkers Prev	Diagnostic and prognostic value of microRNA-21 in colorectal cancer: an original study and individual participant data meta-analysis	25178983
Saridaki	2014	Clin Cancer Res	A let-7 microRNA-binding site polymorphism in KRAS predicts improved outcome in patients with metastatic colorectal cancer treated with salvage cetuximab/panitumumab monotherapy	25183481
Li	2014	Tumour Biol	The genetic association between pri-miR-34b/c polymorphism (rs4938723 T > C) and susceptibility to cancers: evidence from published studies	25190019
Chen	2014	Inflamm Bowel Dis	MicroRNA-346 mediates tumor necrosis factor alpha-induced downregulation of gut epithelial vitamin D receptor in inflammatory bowel diseases	25192497
Zhang	2014	Oncotarget	MicroRNA-339-5p inhibits colorectal tumorigenesis through regulation of the MDM2/p53 signaling	25193859
Molina-Pinelo	2014	BMC Cancer	MiR-107 and miR-99a-3p predict chemotherapy response in patients with advanced colorectal cancer	25197016
Hansen	2014	J Transl Med	The prognostic value of microRNA-126 and microvessel density in patients with stage II colon cancer: results from a population cohort	25199818
Yi	2014	Tumour Biol	Pri-miR-34b/c rs4938723 TC heterozygote is associated with increased cancer risks: evidence from published data	25201061
Lei	2014	Oncol Lett	Regulatory roles of microRNA-708 and microRNA-31 in proliferation, apoptosis and invasion of colorectal cancer cells	25202407
Sui	2014	Mol Cancer Ther	miR200c attenuates P-gp-mediated MDR and metastasis by targeting JNK2/c-Jun signaling pathway in colorectal cancer	25205654
Sumbul	2014	Tumour Biol	miR-204-5p expression in colorectal cancer: an autophagy-associated gene	25209181
Yang	2014	J Cell Mol Med	KITLG is a novel target of miR-34c that is associated with the inhibition of growth and invasion in colorectal cancer cells	25213795
Lu	2014	Mol Med Rep	MicroRNA-185 suppresses growth and invasion of colon cancer cells through inhibition of the hypoxiainducible factor-2alpha pathway in vitro and in vivo	25216407
Chen	2014	Med Oncol	Downregulation of microRNA-100 correlates with tumor progression and poor prognosis in colorectal cancer	25216869
Zhang	2014	Biochem Biophys Res Commun	Piceatannol promotes apoptosis via up-regulation of microRNA-129 expression in colorectal cancer cell lines	25218158
Yamada	2014	Biochim Biophys Acta	Colorectal cancer cell-derived microvesicles containing microRNA-1246 promote angiogenesis by activating Smad 1/5/8 signaling elicited by PML down-regulation in endothelial cells	25218966
Cao	2014	Genet Mol Res	Association between a functional variant in microRNA-27a and susceptibility to colorectal cancer in a Chinese Han population	25222241
Feng	2014	J Cell Mol Med	miR-150 functions as a tumour suppressor in human colorectal cancer by targeting c-Myb	25230975
Zhang	2014	World J Gastroenterol	Downregulation of miR-193a-5p correlates with lymph node metastasis and poor prognosis in colorectal cancer	25232258
Aoki	2014	World J Gastroenterol	MicroRNA-31 expression in colorectal serrated pathway progression	25232271
Yau	2014	Br J Cancer	microRNA-221 and microRNA-18a identification in stool as potential biomarkers for the non-invasive diagnosis of colorectal carcinoma	25233396
Zheng	2014	Br J Cancer	Serum microRNA panel as biomarkers for early diagnosis of colorectal adenocarcinoma	25233400
Du	2014	Carcinogenesis	Clinical potential role of circulating microRNAs in early diagnosis of colorectal cancer patients	25239640
Xu	2014	BMC Cancer	The expression of microRNA-375 in plasma and tissue is matched in human colorectal cancer	25255814
Yang	2015	J Surg Res	The comparison of miR-155 with computed tomography and computed tomography plus serum amyloid A protein in staging rectal cancer	25261908
Li	2014	J Pathol	Sequential expression of miR-182 and miR-503 cooperatively targets FBXW7, contributing to the malignant transformation of colon adenoma to adenocarcinoma	25269767
Li	2014	Med Oncol	Overexpression of miR-223 correlates with tumor metastasis and poor prognosis in patients with colorectal cancer	25270282
Xie	2014	J Dig Dis	Effect of a common genetic variant microRNA-146a rs2910164 on colorectal cancer: a meta-analysis	25283877
Choo	2014	J Biomed Sci	MicroRNA-5p and -3p co-expression and cross-targeting in colon cancer cells	25287248
Jiang	2014	Asian Pac J Cancer Prev	Detection of microRNA-21 expression as a potential screening biomarker for colorectal cancer: a meta-analysis	25292032
Peacock	2014	PLoS One	Inflammation and MiR-21 pathways functionally interact to downregulate PDCD4 in colorectal cancer	25310697
Goossens-Beumer	2015	Cancer Epidemiol Biomarkers Prev	MicroRNA classifier and nomogram for metastasis prediction in colon cancer	25315964
Wang	2014	Med Sci Monit	Association between miR34b/c polymorphism rs4938723 and cancer risk: a meta-analysis of 11 studies including 6169 cases and 6337 controls	25326793
Wang	2014	IUBMB Life	MicroRNA-378 inhibits cell growth and enhances L-OHP-induced apoptosis in human colorectal cancer	25328987
Patel	2014	Br J Cancer	Interleukin-6 mediated upregulation of CYP1B1 and CYP2E1 in colorectal cancer involves DNA methylation, miR27b and STAT3	25333344
Li	2015	Mol Med Rep	Inhibition of lactate dehydrogenase A by microRNA-34a resensitizes colon cancer cells to 5-fluorouracil	25333573
Schmit	2015	Cancer Epidemiol Biomarkers Prev	MicroRNA polymorphisms and risk of colorectal cancer	25342389
Chai	2015	Tumour Biol	MicroRNA-455 inhibits proliferation and invasion of colorectal cancer by targeting RAF proto-oncogene serine/threonine-protein kinase	25355599
Li	2015	Biotechnol Lett	miR-31 promotes proliferation of colon cancer cells by targeting E2F2	25362258
Gao	2014	Oncogene	miR-34a-5p suppresses colorectal cancer metastasis and predicts recurrence in patients with stage II/III colorectal cancer	25362853
Pardini	2015	Carcinogenesis	Polymorphisms in microRNA genes as predictors of clinical outcomes in colorectal cancer patients	25368035
Gao	2015	Mol Med Rep	MicroRNA-96 promotes the proliferation of colorectal cancer cells and targets tumor protein p53 inducible nuclear protein 1, forkhead box protein O1 (FOXO1) and FOXO3a	25369914
Tang	2015	Tumour Biol	MicroRNA-93 suppress colorectal cancer development via Wnt/beta-catenin pathway downregulating	25371073
Tian	2014	J Biol Chem	MicroRNA-200 (miR-200) cluster regulation by achaete scute-like 2 (Ascl2): impact on the epithelial-mesenchymal transition in colon cancer cells.	25371200
Kubota	2015	Oncol Rep	Secretion of small/microRNAs including miR-638 into extracellular spaces by sphingomyelin phosphodiesterase 3	25394686
Zeitels	2014	Genes Dev	Tumor suppression by miR-26 overrides potential oncogenic activity in intestinal tumorigenesis	25395662
Kou	2015	Tumour Biol	Identification of core miRNA based on small RNA-seq and RNA-seq for colorectal cancer by bioinformatics	25412953
He	2015	Mol Med Rep	MicroRNA-155 promotes the proliferation and invasion abilities of colon cancer cells by targeting quaking	25420938
Fukushima	2015	Oncol Rep	Clinical significance of microRNA-21 as a biomarker in each Dukes' stage of colorectal cancer	25421755
Mo	2014	Asian Pac J Cancer Prev	Expression and clinical significance of microRNA-376a in colorectal cancer	25422250
Wang	2015	Mol Med Rep	Differential microRNA expression profiles in HCT116 colorectal cancer cell lines located in the lung and colon	25434801
Xiao	2014	Gastroenterol Res Pract	Aberrant Expression of MicroRNA-15a and MicroRNA-16 Synergistically Associates with Tumor Progression and Prognosis in Patients with Colorectal Cancer	25435873
Wan	2015	Biochem Biophys Res Commun	miR-320 enhances the sensitivity of human colon cancer cells to chemoradiotherapy in vitro by targeting FOXM1	25446103
Zhang	2015	Cancer Lett	MiR-22 regulates 5-FU sensitivity by inhibiting autophagy and promoting apoptosis in colorectal cancer cells	25449431
Zhou	2015	Cancer Lett	MicroRNA-320b promotes colorectal cancer proliferation and invasion by competing with its homologous microRNA-320a	25458952
Inoue	2014	Ann Surg Oncol	MicroRNA-29b is a Novel Prognostic Marker in Colorectal Cancer	25472644
Igarashi	2014	Ann Surg Oncol	Association of MicroRNA-31-5p with Clinical Efficacy of Anti-EGFR Therapy in Patients with Metastatic Colorectal Cancer	25472647
Pekow	2015	Am J Physiol Gastrointest Liver Physiol	Tumor suppressors miR-143 and miR-145 and predicted target proteins API5, ERK5, K-RAS, and IRS-1 are differentially expressed in proximal and distal colon	25477374
Zhou	2015	Mol Med Rep	MicroRNA-100 functions as a tumor suppressor by inhibiting Lgr5 expression in colon cancer cells	25483280
Dalmasso	2014	Gut Microbes	The bacterial genotoxin colibactin promotes colon tumor growth by modifying the tumor microenvironment	25483338
Lin	2014	Br J Cancer	Response to comment on 'TAp63 suppress metastasis via miR-133b in colon cancer cells'	25490679
Aslam	2015	Int J Surg	MicroRNAs associated with initiation and progression of colonic polyp: a feasibility study	25496852
Wu	2015	Cell Immunol	Five functional polymorphisms of B7/CD28 co-signaling molecules alter susceptibility to colorectal cancer	25497975
Kim	2015	Arch Pharm Res	Indirect modulation of sensitivity to 5-fluorouracil by microRNA-96 in human colorectal cancer cells	25502560
Suto	2015	Carcinogenesis	MicroRNA-7 expression in colorectal cancer is associated with poor prognosis and regulates cetuximab sensitivity via EGFR regulation	25503932
Ke	2014	Ann Surg Oncol	MiR-92a Promotes Cell Metastasis of Colorectal Cancer Through PTEN-Mediated PI3K/AKT Pathway	25515201
Shan	2015	Cancer Biomark	Diagnostic value of circulating miR-21 for colorectal cancer: a meta-analysis	25524942
Ge	2014	Cancer Cell Int	Upregulation of microRNA-196a and microRNA-196b cooperatively correlate with aggressive progression and unfavorable prognosis in patients with colorectal cancer	25525411
Hou	2014	PLoS One	MicroRNA profiling in human colon cancer cells during 5-fluorouracil-induced autophagy	25526515
Lv	2015	Tumour Biol	Investigation of microRNA-155 as a serum diagnostic and prognostic biomarker for colorectal cancer	25528214
Zhang	2014	Oncogene	STIM1, a direct target of microRNA-185, promotes tumor metastasis and is associated with poor prognosis in colorectal cancer	25531324
Sun	2014	PLoS One	MicroRNA-302a functions as a putative tumor suppressor in colon cancer by targeting Akt	25542007
Tange	2014	PLoS One	JARID2 is involved in transforming growth factor-beta-induced epithelial-mesenchymal transition of lung and colon cancer cell lines	25542019
Liu	2014	Int J Clin Exp Pathol	MicroRNA-139-3p indicates a poor prognosis of colon cancer	25550849
Zhang	2014	J Exp Clin Cancer Res	MicroRNA-301a promotes migration and invasion by targeting TGFBR2 in human colorectal cancer	25551793
Aslam	2014	Colorectal Dis	MicroRNA expression profiling based identification of high risk Dukes' Stage B colorectal cancer: a preliminary study	25557290
Monzo	2015	Medicine (Baltimore)	Differential MIR-21 expression in plasma from mesenteric versus peripheral veins: an observational study of disease-free survival in surgically resected colon cancer patients	25569638
Zhang	2015	Mol Cell Biol	Role of microRNA 30a targeting insulin receptor substrate 2 in colorectal tumorigenesis	25582198
Yamamoto	2015	Sci Rep	A glucose carbonate apatite complex exhibits in vitro and in vivo anti-tumour effects	25582455
Hansen	2015	Br J Cancer	Changes in circulating microRNA-126 during treatment with chemotherapy and bevacizumab predicts treatment response in patients with metastatic colorectal cancer	25584492
Lai	2015	Mol Med Rep	MiR-34a inhibits migration and invasion by regulating the SIRT1/p53 pathway in human SW480 cells	25585539
Gattolliat	2015	Eur J Cancer	MicroRNA and targeted mRNA expression profiling analysis in human colorectal adenomas and adenocarcinomas	25586944
Yuan	2015	Cancer Lett	IFN-gamma-mediated IRF1/miR-29b feedback loop suppresses colorectal cancer cell growth and metastasis by repressing IGF1	25592039
Hansen	2015	J Transl Med	Intra-tumoural vessel area estimated by expression of epidermal growth factor-like domain 7 and microRNA-126 in primary tumours and metastases of patients with colorectal cancer: a descriptive study	25592646
Yang	2015	J Biol Chem	MiR-22-silenced cyclin A expression in colon and liver cancer cells is regulated by bile acid receptor	25596928
Loo	2015	Cell	Extracellular metabolic energetics can promote cancer progression	25601461
Yang	2015	J Physiol Biochem	MicroRNA-21 controls hTERT via PTEN in human colorectal cancer cell proliferation	25603978
Mo	2015	Oncotarget	MicroRNA 196B regulates FAS-mediated apoptosis in colorectal cancer cells	25605245
Wang	2015	Oncol Rep	MicroRNA-10b is upregulated and has an invasive role in colorectal cancer through enhanced Rhoc expression	25606801
Wang	2015	Oncol Rep	MicroRNA-206 attenuates tumor proliferation and migration involving the downregulation of NOTCH3 in colorectal cancer	25607234
Kang	2015	BMC Gastroenterol	Stromal expression of miR-21 in T3-4a colorectal cancer is an independent predictor of early tumor relapse	25609245
Vishnubalaji	2015	Cell Death Dis	Genome-wide mRNA and miRNA expression profiling reveal multiple regulatory networks in colorectal cancer	25611389
Xu	2015	Cell Physiol Biochem	MicroRNA-149 suppresses colorectal cancer cell migration and invasion by directly targeting forkhead box transcription factor FOXM1	25613903
Zhang	2015	J Biol Chem	MicroRNA-520g confers drug resistance by regulating p21 expression in colorectal cancer	25616665
Long	2015	Oncol Lett	microRNA-214 functions as a tumor suppressor in human colon cancer via the suppression of ADP-ribosylation factor-like protein 2	25621032
Zheng	2015	Oncol Lett	MicroRNA-133a suppresses colorectal cancer cell invasion by targeting Fascin1	25621061
Li	2015	PLoS One	MiR-203 suppresses ZNF217 upregulation in colorectal cancer and its oncogenicity	25621839
Yuan	2015	Cancer Biol Ther	Plasma miR-183 predicts recurrence and prognosis in patients with colorectal cancer	25629978
Bhaumik	2014	ScientificWorldJournal	Single nucleotide polymorphisms in microRNA binding sites: implications in colorectal cancer	25654126
Steponaitiene	2015	Mol Carcinog	Epigenetic silencing of miR-137 is a frequent event in gastric carcinogenesis	25663388
Hur	2015	J Natl Cancer Inst	Identification of a metastasis-specific MicroRNA signature in human colorectal cancer.	25663689
Qin	2015	Horm Metab Res	Glargine Promotes Human Colorectal Cancer Cell Proliferation via Upregulation of miR-95	25671802
Xu	2015	Colorectal Dis	The accuracy of circulating microRNA-21 in the diagnosis of colorectal cancer: a systematic review and meta-analysis	25683351
Chen	2014	J Cancer Res Ther	MicroRNA-146a rs2910164 G/C polymorphism and gastrointestinal cancer susceptibility: a meta-analysis based on East Asian population	25693929
Zhang	2015	Mol Med Rep	MicroRNA-183/182/96 cooperatively regulates the proliferation of colon cancer cells	25695717
Taniguchi	2015	Sci Rep	Organ-specific PTB1-associated microRNAs determine expression of pyruvate kinase isoforms	25721733
Mei	2015	J Pathol	Methylation-induced loss of miR-484 in microsatellite-unstable colorectal cancer promotes both viability and IL-8 production via CD137L	25727216
Ramzy	2015	Clin Res Hepatol Gastroenterol	Evaluation of microRNAs-29a, 92a and 145 in colorectal carcinoma as candidate diagnostic markers: An Egyptian pilot study	25736690
Ai	2015	Oncotarget	Up-regulation of matrix metalloproteinases in a mouse model of chemically induced colitis-associated cancer: the role of microRNAs	25742789
Bhattacharjya	2015	Mol Cancer	Inhibition of nucleoporin member Nup214 expression by miR-133b perturbs mitotic timing and leads to cell death	25743594
Hiraki	2015	Mol Ther Nucleic Acids	Concurrent Targeting of KRAS and AKT by MiR-4689 Is a Novel Treatment Against Mutant KRAS Colorectal Cancer	25756961
Tanaka	2015	Biol Pharm Bull	Induction of epithelial-mesenchymal transition and down-regulation of miR-200c and miR-141 in oxaliplatin-resistant colorectal cancer cells	25757925
Wu	2015	Oncol Rep	MicroRNA-326 functions as a tumor suppressor in colorectal cancer by targeting the nin one binding protein	25760058
Tanoglu	2015	Asian Pac J Cancer Prev	MicroRNA expression profile in patients with stage II colorectal cancer: a Turkish referral center study	25773836
Jones	2015	Proc Natl Acad Sci U S A	The CDX1-microRNA-215 axis regulates colorectal cancer stem cell differentiation	25775580
Zhang	2015	Oncotarget	miR-191 promotes tumorigenesis of human colorectal cancer through targeting C/EBPbeta	25784653
Bullock	2015	Oncotarget	Stratifying risk of recurrence in stage II colorectal cancer using deregulated stromal and epithelial microRNAs	25788261
Zhang	2015	PLoS One	Role of microRNA-30c targeting ADAM19 in colorectal cancer	25799050
Wu	2015	PLoS One	Identification and validation of potential biomarkers for the detection of dysregulated microRNA by qPCR in patients with colorectal adenocarcinoma	25803870
Ling	2015	Gut	The clinical and biological significance of MIR-224 expression in colorectal cancer metastasis	25804630
Lu	2015	Clin Lab	The significance of detection of serum miR-423-5p and miR-484 for diagnosis of colorectal cancer	25807655
Taniguchi	2015	Cancer Lett	MicroRNA-124 inhibits cancer cell growth through PTB1/PKM1/PKM2 feedback cascade in colorectal cancer	25818238
Liang	2015	Asian Pac J Cancer Prev	MiR-454 prompts cell proliferation of human colorectal cancer cells by repressing CYLD expression	25824771
Pan	2015	RNA Biol	microRNA-200b and microRNA-200c promote colorectal cancer cell proliferation via targeting the reversion-inducing cysteine-rich protein with Kazal motifs	25826661
Qin	2015	Oncol Rep	Screening and preliminary validation of miRNAs with the regulation of hTERT in colorectal cancer	25845814
Sun	2015	Br J Cancer	C/EBP-beta-activated microRNA-223 promotes tumour growth through targeting RASA1 in human colorectal cancer	25867276
Chai	2015	IUBMB Life	MicroRNA-494 sensitizes colon cancer cells to fluorouracil through regulation of DPYD	25873402
Tsoukas	2015	J Nutr Biochem	Dietary walnut suppression of colorectal cancer in mice: Mediation by miRNA patterns and fatty acid incorporation	25882694
Hiyoshi	2015	PLoS One	Increased MicroRNA-34b and -34c Predominantly Expressed in Stromal Tissues Is Associated with Poor Prognosis in Human Colon Cancer	25894979
Peng	2015	BMC Cancer	Paired design study by real-time PCR: miR-378* and miR-145 are potent early diagnostic biomarkers of human colorectal cancer	25896668
Liu	2015	Tumour Biol	Tumor suppressor miR-145 reverses drug resistance by directly targeting DNA damage-related gene RAD18 in colorectal cancer	25913620
Amankwatia	2015	Br J Cancer	MicroRNA-224 is associated with colorectal cancer progression and response to 5-fluorouracil-based chemotherapy by KRAS-dependent and -independent mechanisms	25919696
Li	2015	Curr Protein Pept Sci	Elevated microRNA-23a Expression Enhances the Chemoresistance of Colorectal Cancer Cells with Microsatellite Instability to 5-Fluorouracil by Directly Targeting ABCF1	25929864
Smith	2015	Oncotarget	Tumor suppressive microRNA-137 negatively regulates Musashi-1 and colorectal cancer progression	25940441
Zhu	2015	Cancer Sci	Regulation of UHRF1 by miR-9 modulates colorectal cancer cell proliferation and apoptosis	25940709
Tu	2015	Genes Dev	LIN28 cooperates with WNT signaling to drive invasive intestinal and colorectal adenocarcinoma in mice and humans	25956904
Ma	2015	Oncotarget	Radiation-induced microRNA-622 causes radioresistance in colorectal cancer cells by down-regulating Rb	25961730
Ma	2015	Oncotarget	MiR-361-5p inhibits colorectal and gastric cancer growth and metastasis by targeting staphylococcal nuclease domain containing-1	25965817
Ogawa	2015	PLoS One	MicroRNAs Induce Epigenetic Reprogramming and Suppress Malignant Phenotypes of Human Colon Cancer Cells	25970424
Qin	2015	Int J Clin Exp Pathol	MicroRNA-145 suppresses cell migration and invasion by targeting paxillin in human colorectal cancer cells	25973017
Tang	2015	Carcinogenesis	The polymorphic terminal-loop of pre-miR-1307 binding with MBNL1 contributes to colorectal carcinogenesis via interference with Dicer1 recruitment	25977444
Wang	2015	Cancer Cell Int	MicroRNA-378-5p suppresses cell proliferation and induces apoptosis in colorectal cancer cells by targeting BRAF	25977643
Su	2015	Biochim Biophys Acta	Targeting of multiple oncogenic signaling pathways by Hsp90 inhibitor alone or in combination with berberine for treatment of colorectal cancer	25982393
Rotelli	2015	Int J Colorectal Dis	Fecal microRNA profile in patients with colorectal carcinoma before and after curative surgery	25989926
Bai	2015	Int J Cancer	MicroRNA-409-3p suppresses colorectal cancer invasion and metastasis partly by targeting GAB1 expression	25991585
Shi	2015	Gut	Novel evidence for an oncogenic role of microRNA-21 in colitis-associated colorectal cancer	25994220
Wu	2015	PLoS One	Functional Genetic Variations at the microRNA Binding-Site in the CD44 Gene Are Associated with Risk of Colorectal Cancer in Chinese Populations	26010608
Wang	2015	BMC Cancer	MicroRNA-217 functions as a prognosis predictor and inhibits colorectal cancer cell proliferation and invasion via an AEG-1 dependent mechanism	26016795
Rasekhian	2015	Iran Biomed J	An Enterovirus-Like RNA Construct for Colon Cancer Suicide Gene Therapy	26025964
